# Supplementary material for: Using the Theory of Planned Behavior to determine COVID-19 vaccination intentions and behavior among international and domestic college students in the United States
Source: PLoS One. 2024 Feb 2;19(2):e0293130. doi: 10.1371/journal.pone.0293130 (PMC10836687; doi:10.1371/journal.pone.0293130)
Supplement: S1 Data set — (XLS) [file pone.0293130.s001.xls]

## Sheet: minimal data set
Status	Q1_1	RUstudent	Current_status	Sex	ReceivedVaccine_Yet	ReceivedvaccineyesNO	for_logisticregression	getCOVIDgoodbad	getCOVIDprotective	getCOVIDnecessary	getCOVIDhealthy	getCOVIDadvantagous	getCOVIDpainful	getCOVIDharmful	COVID_attitude	getboostergoodbad	getboosterprotective	getboosternecessary	getboosterhealthy	getboosteradvantageous	getboosterpainful	getboosterharmful	booster_attitude	intendgetCOVIDin12month	trygetCOVIDin12months	plangetCOVIDin12months	COVID_Intention	intendgetboosterin12months	trygetboosterin12months	plangetboosterin12months	Booster_Intention	suregetCOVIDandboosterin12	difficultgetCOVID12months	controlgetCOVID12months	COVIDfinancial	COVIDbusy	COVIDconfident	COVID_Perceived_behavioral_control	importantgetCOVID	parentsCOVID	familyCOVID	friendsCOVID	COVID_Subjectivenorm	age	your_country	ethnicity	Q9_6_TEXT	marital	college_you_go
1	1	1	1	2	3	3	1	7	7	7	7	7	7	7	49	7	7	7	7	7	7	7	49	7	7	7	21	7	7	7	21	7	7	7	6	6	7	40	6	6	6	6	24	19	Malaysia	2		3	13
1	1	1	1	1	3	3	1	7	7	7	7	7	5	7	47	7	7	7	7	7	5	7	47	7	7	7	21	7	7	7	21	6	5	6	5	5	5	32	7	7	7	7	28	20	El Salvador	4		3	6
1	1	1	1	2	3	3	1	7	7	7	7	7	7	7	49	5	4	3	4	4	7	4	31	7	7	7	21	7	7	7	21	5	5	5	5	5	5	30	7	7	7	7	28	34	China	2		1	10
1	#NULL!	1	1	2	3	3	1	4	4	3	4	4	3	3	25	6	6	6	4	6	4	6	38	2	3	2	7	6	6	6	18	4	4	3	5	5	5	26	5	5	5	4	19	22	Myanmar	2		3	1
1	1	1	1	2	3	3	1	7	7	7	7	7	3	7	45	7	7	7	7	7	4	7	46	7	7	7	21	7	7	7	21	1	7	7	7	7	1	30	7	7	7	7	28	20	China	2		3	6
1	#NULL!	1	1	2	1	2	1	4	5	5	4	5	3	3	29	4	3	3	4	5	4	3	26	6	5	5	16	5	4	5	14	3	3	2	3	4	4	19	4	5	5	4	18	20	China	2		3	13
1	1	1	1	1	1	2	1	7	6	7	6	7	7	7	47	7	7	7	6	7	7	7	48	7	7	7	21	7	7	7	21	6	5	5	6	6	5	33	7	7	7	7	28	21	India	2		3	10
1	1	1	1	2	2	2	1	7	7	7	7	7	7	7	49	7	7	7	7	7	7	7	49	7	7	7	21	7	7	7	21	7	6	7	7	7	7	41	7	7	7	6	27	20	Spain	4		4	3
1	1	1	1	1	3	3	1	7	7	7	7	7	3	7	45	5	4	4	5	4	3	4	29	7	7	7	21	5	5	5	15	7	7	7	7	7	7	42	7	7	7	7	28	21	China	2		3	3
1	1	1	1	2	3	3	1	5	4	6	5	7	5	5	37	5	6	4	5	7	5	5	37	6	5	6	17	6	6	5	17	6	4	5	3	5	6	29	5	6	4	4	19	19	South Korea	2		4	15
1	1	1	1	2	4	1	0	7	7	7	6	7	6	6	46	7	7	7	6	7	6	7	47	7	7	7	21	7	7	7	21	7	7	7	7	7	7	42	7	7	7	7	28	23	China	2		3	3
1	1	1	1	1	2	2	1	6	6	6	6	6	3	6	39	5	5	5	5	5	3	5	33	6	6	6	18	6	6	6	18	6	6	6	4	4	6	32	6	6	6	6	24	19	Ghana	3		3	6
1	1	1	1	1	1	2	1	7	7	7	7	7	4	7	46	7	7	7	7	7	4	7	46	1	1	1	3	7	7	7	21	7	7	7	7	7	7	42	7	7	7	7	28	18	United Arab Emirates	5		3	10
1	1	1	1	1	3	3	1	5	5	5	6	6	6	6	39	6	6	6	6	5	7	7	43	6	7	6	19	6	6	6	18	6	6	4	7	6	6	35	6	6	6	6	24	20	China	2		3	3
1	1	1	1	1	2	2	1	6	7	7	6	7	5	7	45	7	6	5	7	7	4	6	42	7	7	7	21	7	7	7	21	7	6	7	5	6	6	37	6	6	6	6	24	25	India	2		3	10
1	1	1	1	1	3	3	1	7	7	7	7	7	7	7	49	7	5	5	5	6	7	5	40	6	4	4	14	6	7	5	18	7	5	6	2	6	5	31	6	6	6	4	22	19	Brazil	4		3	6
1	1	1	1	2	2	2	1	7	6	7	6	7	7	7	47	7	6	7	6	6	5	7	44	7	7	7	21	6	6	7	19	6	5	6	6	6	5	34	6	6	6	6	24	19	Colombia	4		3	13
1	1	1	1	2	3	3	1	4	5	3	4	4	6	4	30	3	3	3	3	3	3	3	21	4	4	4	12	3	3	3	9	5	5	5	5	5	5	30	4	4	4	4	16	18	Nigeria	3		3	10
1	1	1	1	2	3	3	1	7	7	7	7	7	4	7	46	4	6	5	6	7	4	6	38	4	6	4	14	5	4	4	13	6	5	5	7	5	7	35	4	4	4	4	16	19	Germany	5		3	3
1	1	1	1	2	3	3	1	6	5	5	7	7	5	7	42	7	5	6	5	6	7	6	42	7	7	7	21	6	6	6	18	1	6	6	5	6	6	30	7	7	7	7	28	19	China	2		3	5
1	1	1	1	2	3	3	1	7	7	7	7	7	6	7	48	7	7	7	7	7	6	7	48	7	7	7	21	7	7	7	21	5	5	5	6	7	5	33	7	7	7	7	28	18	India	2		3	6
1	1	1	1	1	2	2	1	7	7	7	7	7	7	7	49	7	7	7	7	7	7	7	49	7	6	6	19	7	7	7	21	1	5	5	6	6	6	29	6	6	5	6	23	26	India	2		4	3
1	1	1	1	2	3	3	1	6	6	6	4	4	5	5	36	5	5	6	5	5	6	5	37	6	4	6	16	6	6	6	18	5	6	6	6	6	6	35	3	4	4	6	17	22	South Africa	2		3	6
1	1	1	1	2	3	3	1	7	5	7	7	1	3	7	37	7	5	7	7	7	4	7	44	7	7	7	21	7	7	7	21	7	6	6	6	5	7	37	7	7	7	5	26	21	El Salvador	4		3	3
1	1	1	1	1	3	3	1	7	7	7	7	7	7	7	49	7	7	7	7	7	6	7	48	7	7	7	21	7	7	7	21	6	5	5	4	5	6	31	7	7	7	7	28	20	India	2		3	13
1	1	1	1	1	1	2	1	7	7	7	7	7	3	7	45	7	7	7	7	7	2	7	44	7	7	7	21	7	7	7	21	7	7	5	6	6	6	37	6	6	6	6	24	19	India	2		4	6
1	1	1	1	1	3	3	1	5	7	7	7	7	5	7	45	7	7	5	7	6	4	7	43	4	2	2	8	4	5	6	15	5	5	4	2	2	5	23	7	4	5	4	20	19	Zimbabwe	3		3	3
1	1	1	1	1	3	3	1	7	7	7	7	7	5	7	47	5	5	6	6	7	5	6	40	7	7	7	21	6	6	6	18	5	4	5	2	5	3	24	7	7	4	6	24	19	Mexico	4		3	6
1	1	1	1	2	5	4	1	5	5	5	5	5	5	5	35	5	5	5	5	5	5	5	35	4	4	4	12	4	4	4	12	4	4	4	4	4	4	24	4	4	4	4	16	21	China	2		3	13
1	1	1	1	2	1	2	1	7	7	7	7	7	7	7	49	7	7	7	7	7	7	7	49	7	7	7	21	7	7	7	21	6	6	7	5	5	6	35	7	7	7	7	28	27	argentina	4		3	7
1	1	1	1	1	3	3	1	6	6	6	6	6	6	6	42	4	4	1	4	4	4	3	24	7	7	7	21	4	4	4	12	3	7	7	4	4	4	29	7	7	7	7	28	19	India	2		3	3
1	1	1	1	1	3	3	1	6	6	6	6	6	4	5	39	6	6	6	6	6	4	5	39	6	6	6	18	6	6	6	18	2	3	1	3	6	5	20	4	4	4	4	16	23	China	2		3	13
1	1	1	1	1	3	3	1	6	7	7	6	6	3	6	41	6	7	7	6	6	3	5	40	2	2	2	6	5	6	2	13	5	6	6	6	6	5	34	6	6	6	5	23	18	India	2		3	6
1	1	1	1	2	3	3	1	6	5	7	7	7	5	6	43	6	6	6	6	6	6	6	42	7	7	7	21	6	6	6	18	6	5	6	5	6	6	34	6	6	6	6	24	20	Vietnam	2		3	6
1	1	1	1	2	3	3	1	6	6	6	6	6	6	6	42	7	7	7	7	7	7	7	49	7	6	6	19	7	7	7	21	6	3	5	5	5	5	29	6	6	6	6	24	19	India	2		4	13
1	1	1	1	1	1	2	1	7	7	7	7	7	7	7	49	5	5	5	5	6	4	3	33	7	7	7	21	7	7	7	21	1	1	1	1	1	7	12	1	1	1	7	10	18	india	2		3	6
1	1	1	1	2	3	3	1	7	7	7	7	7	4	7	46	7	7	7	7	7	4	7	46	4	4	4	12	6	6	6	18	5	5	3	5	5	5	28	5	5	5	4	19	21	china	2		4	3
1	1	1	1	1	1	2	1	1	1	1	1	1	1	1	7	1	1	1	1	1	1	1	7	1	1	1	3	1	1	1	3	7	6	6	1	1	2	23	1	1	1	1	4	21	Botswana	3		3	6
1	1	1	1	1	3	3	1	6	5	5	6	5	7	5	39	5	5	5	5	4	7	5	36	5	4	4	13	4	4	4	12	6	6	5	6	6	6	35	2	2	2	2	8	20	Russian Federation	5		3	6
1	#NULL!	1	1	2	3	3	1	6	6	6	6	6	5	6	41	4	5	5	4	5	4	4	31	6	5	6	17	5	5	5	15	6	6	6	2	3	5	28	6	6	5	4	21	19	USA	2		3	3
1	1	1	1	2	2	2	1	7	7	7	7	7	3	6	44	7	7	7	7	7	4	7	46	6	7	7	20	7	7	7	21	6	6	6	6	6	6	36	6	6	6	7	25	21	Germany	5		4	13
1	1	1	1	1	1	2	1	7	7	7	7	7	7	7	49	7	7	7	7	7	7	7	49	7	7	7	21	7	7	7	21	7	4	4	5	5	5	30	5	7	7	7	26	22	China	2		3	6
1	1	1	1	1	3	3	1	7	7	7	7	7	7	7	49	7	7	7	7	7	7	7	49	7	7	7	21	7	7	7	21	5	7	6	6	6	6	36	7	7	7	7	28	19	Canada	5		4	3
1	1	1	1	2	3	3	1	7	7	7	7	7	7	7	49	7	7	7	7	7	7	7	49	7	7	7	21	7	7	7	21	6	6	6	6	7	6	37	7	7	7	7	28	19	Panama	4		3	6
1	1	1	1	1	3	3	1	7	7	7	7	7	7	7	49	7	7	7	7	7	7	7	49	7	7	7	21	7	7	7	21	7	6	7	7	7	7	41	7	7	7	7	28	22	China	2		3	6
1	1	1	1	1	3	3	1	4	4	3	4	4	4	3	26	4	4	4	4	4	4	4	28	4	4	5	13	3	3	3	9	4	4	1	4	4	6	23	4	3	3	4	14	20	Y	3		3	10
1	1	1	1	1	2	2	1	7	7	7	7	7	7	7	49	7	7	7	7	7	7	7	49	4	4	4	12	4	4	4	12	7	5	6	3	3	3	27	7	6	6	6	25	20	China	2		3	5
1	1	1	1	1	3	3	1	6	6	6	5	6	5	5	39	6	5	6	5	6	5	5	38	6	6	6	18	6	6	6	18	6	6	5	5	5	5	32	6	6	6	6	24	22	China	2		4	6
1	1	1	1	2	3	3	1	7	7	7	7	7	5	7	47	7	7	7	7	7	5	7	47	7	7	7	21	7	7	7	21	5	3	3	6	6	6	29	6	7	7	7	27	20	Canada	3		3	6
1	1	1	1	1	4	1	0	4	4	4	4	4	4	4	28	3	3	3	3	3	3	3	21	3	3	3	9	3	3	3	9	5	5	5	5	5	5	30	5	5	5	4	19	20	India	2		3	6
1	#NULL!	1	1	2	3	3	1	7	7	7	7	7	6	7	48	6	7	7	6	7	6	7	46	6	7	7	20	5	5	5	15	7	6	6	5	5	7	36	7	7	7	7	28	18	India	2		3	6
1	1	1	1	2	3	3	1	6	5	7	6	6	5	6	41	5	6	6	6	6	5	5	39	5	5	5	15	6	6	6	18	6	6	6	5	6	6	35	5	5	5	5	20	18	China	2		3	13
1	1	1	1	1	3	3	1	7	7	7	7	7	5	7	47	7	7	7	7	7	5	7	47	2	2	2	6	2	2	2	6	6	6	7	6	6	6	37	4	4	4	6	18	20	Vietnam	2		4	4
1	1	1	1	2	3	3	1	7	7	7	7	7	7	7	49	7	7	7	7	7	7	7	49	7	7	6	20	7	7	7	21	6	3	6	7	5	2	29	7	7	7	5	26	19	China	2		3	15
1	#NULL!	1	1	2	3	3	1	7	7	7	7	7	7	7	49	7	7	7	7	7	7	7	49	7	7	7	21	7	7	7	21	7	7	7	7	7	7	42	7	7	7	7	28	19	India	2		3	12
1	1	1	1	1	5	4	1	7	7	7	7	7	7	7	49	7	7	7	7	7	7	7	49	7	7	7	21	6	6	7	19	6	7	5	5	6	6	35	5	6	5	4	20	19	India	2		3	15
1	1	1	1	1	3	3	1	5	5	5	5	5	5	5	35	6	6	6	6	6	6	6	42	3	6	5	14	6	6	6	18	2	5	6	6	6	5	30	6	5	6	6	23	21	United States	5		3	3
1	1	1	1	1	3	3	1	4	5	2	4	4	3	4	26	3	2	1	3	2	3	4	18	1	2	2	5	1	2	2	5	4	4	5	4	3	5	25	3	6	6	2	17	19	Brazil	6	White latino	3	3
1	#NULL!	1	1	2	4	1	0	3	3	2	3	3	7	3	24	2	2	1	2	2	7	3	19	5	1	5	11	1	1	1	3	7	7	2	6	6	6	34	1	1	1	1	4	22	Russia	5		4	3
1	1	1	1	2	5	4	1	7	7	7	7	7	6	7	48	7	7	6	7	7	6	7	47	7	7	5	19	6	6	7	19	5	5	5	4	6	6	31	7	7	7	7	28	21	China	2		3	3
1	1	1	1	2	3	3	1	6	6	6	6	6	5	6	41	6	6	6	6	6	5	6	41	7	6	6	19	6	6	6	18	6	6	5	4	6	7	34	6	6	6	6	24	21	China	2		4	13
1	1	1	1	2	3	3	1	6	5	6	6	7	7	6	43	6	6	5	6	5	5	6	39	6	6	6	18	6	5	6	17	6	6	6	6	6	5	35	6	5	6	6	23	21	India	2		3	6
1	1	1	1	1	3	3	1	6	6	7	5	6	6	5	41	5	5	6	5	5	6	5	37	7	7	7	21	7	7	7	21	5	6	5	6	6	6	34	6	6	6	6	24	18	India	2		3	6
1	1	1	1	2	3	3	1	5	5	5	5	5	5	5	35	3	3	4	3	3	3	4	23	3	2	2	7	3	2	2	7	2	3	3	2	2	2	14	2	3	2	2	9	19	China	2		3	4
1	1	1	1	1	4	1	0	4	5	6	3	4	4	4	30	3	4	5	3	4	4	4	27	3	3	3	9	3	3	3	9	3	6	4	3	4	4	24	4	4	4	4	16	20	Poland	5		3	3
1	1	1	1	2	3	3	1	7	6	7	7	7	6	7	47	6	6	7	6	7	6	6	44	7	7	7	21	7	7	7	21	7	5	6	7	7	7	39	7	7	7	7	28	20	Mexico	4		3	3
1	1	1	1	1	3	3	1	5	4	6	5	5	4	4	33	5	5	4	6	5	5	6	36	7	7	7	21	7	7	7	21	7	7	7	7	7	7	42	5	6	7	7	25	18	United States	2		3	6
1	1	1	1	1	3	3	1	7	7	7	6	6	7	6	46	7	7	5	6	6	7	6	44	7	7	7	21	7	7	7	21	7	6	4	5	5	5	32	6	6	6	6	24	19	Sri Lanka	2		3	6
1	#NULL!	1	1	1	2	2	1	7	5	7	7	7	7	7	47	7	6	7	7	7	7	7	48	7	7	7	21	7	7	7	21	6	5	7	4	4	4	30	7	7	7	7	28	18	Colombia	4		1	13
1	1	1	1	1	3	3	1	6	6	7	5	6	6	5	41	5	5	5	5	5	5	5	35	6	6	6	18	4	4	4	12	4	4	4	5	5	5	27	5	3	3	4	15	18	India	2		3	6
1	1	1	1	1	3	3	1	7	7	7	7	7	6	7	48	7	7	7	7	7	6	7	48	7	7	7	21	7	7	7	21	7	5	5	7	7	7	38	7	7	7	7	28	18	United States	2		4	15
1	1	1	1	2	1	2	1	6	5	5	3	7	7	5	38	6	4	5	3	7	7	4	36	4	4	4	12	2	2	2	6	6	6	6	6	6	6	36	2	2	2	2	8	18	India	2		4	10
1	1	1	1	1	3	3	1	4	4	1	4	2	4	4	23	5	5	2	4	4	6	5	31	4	4	4	12	5	5	5	15	5	6	3	4	4	6	28	5	2	2	2	11	18	Serbia	5		3	6
1	1	1	1	1	3	3	1	7	7	7	7	7	7	7	49	7	7	5	5	7	7	7	45	5	5	5	15	4	4	4	12	7	7	7	5	5	6	37	5	5	5	5	20	25	Malaysia	2		1	6
1	1	1	1	2	3	3	1	7	5	7	7	7	7	7	47	7	6	7	7	7	7	7	48	7	7	7	21	7	7	7	21	7	7	7	7	7	7	42	7	7	7	7	28	18	Peru	4		3	10
1	1	1	1	1	5	4	1	5	5	4	4	5	3	6	32	7	6	7	7	6	5	7	45	4	4	4	12	4	4	4	12	6	7	5	6	6	6	36	6	4	4	4	18	20	UAE	6	Arab	3	6
1	1	1	1	1	3	3	1	6	6	7	6	7	6	6	44	6	6	6	6	6	6	6	42	6	5	5	16	6	5	5	16	6	6	7	6	6	6	37	6	6	5	5	22	19	Vietnam	2		4	6
1	1	1	1	2	3	3	1	4	5	6	4	4	3	5	31	4	5	6	4	4	6	4	33	5	5	5	15	7	6	6	19	5	3	5	3	3	6	25	2	5	6	5	18	19	Vietnam	2		3	3
1	#NULL!	1	1	1	3	3	1	7	7	7	7	7	6	7	48	7	7	7	7	7	7	7	49	7	7	7	21	7	7	7	21	7	5	6	6	7	6	37	7	7	7	7	28	24	Thailand	2		3	11
1	1	1	1	4	3	3	1	7	7	7	7	7	5	7	47	7	7	7	7	7	5	7	47	5	5	5	15	6	4	6	16	6	6	6	4	6	7	35	6	6	6	6	24	18	Vietnam	2		3	10
1	1	1	1	1	3	3	1	4	4	4	4	4	4	4	28	6	5	3	4	3	4	3	28	2	2	2	6	1	1	1	3	7	6	6	6	6	6	37	7	7	6	6	26	18	India	2		3	6
1	1	1	1	1	5	4	1	7	7	7	7	7	7	7	49	7	7	6	7	7	7	6	47	7	7	7	21	7	7	7	21	6	6	5	5	5	5	32	5	6	5	6	22	20	Egypt	6	Middle East/North Africa	3	13
1	1	1	1	2	3	3	1	6	6	6	6	6	6	6	42	6	6	6	6	6	6	6	42	6	6	6	18	6	6	6	18	7	6	7	7	7	6	40	6	6	6	4	22	40	Austria	5		1	15
1	1	1	1	1	3	3	1	7	7	7	7	7	7	7	49	7	7	7	7	7	7	7	49	7	7	7	21	7	7	7	21	7	6	7	7	7	7	41	7	7	7	7	28	20	Vietnam	2		3	1
1	1	1	1	2	3	3	1	5	5	5	4	3	4	2	28	5	5	4	3	3	3	2	25	6	6	5	17	6	6	6	18	5	5	5	5	5	5	30	5	5	5	5	20	21	India	2		3	6
1	1	1	1	1	3	3	1	6	7	7	6	5	6	7	44	6	7	7	5	6	5	7	43	6	5	6	17	6	6	6	18	6	6	2	1	5	6	26	6	6	6	4	22	18	Vietnam	2		3	6
1	1	1	1	1	3	3	1	7	6	7	6	6	7	4	43	6	6	6	7	6	5	5	41	7	7	7	21	7	7	7	21	6	7	4	6	6	6	35	6	3	3	6	18	21	Thailand	2		3	13
1	1	1	1	2	3	3	1	7	7	7	7	7	4	7	46	6	5	5	4	6	7	7	40	6	5	5	16	6	5	5	16	2	5	2	6	6	5	26	7	7	7	7	28	18	India	2		3	6
1	1	1	1	1	3	3	1	5	7	7	7	7	7	7	47	7	7	7	7	7	7	7	49	4	4	4	12	5	6	6	17	7	7	7	7	7	7	42	7	7	7	7	28	18	India	2		3	6
1	1	1	1	2	3	3	1	4	6	6	6	6	4	5	37	6	6	6	6	6	6	6	42	3	3	2	8	5	5	5	15	7	7	7	7	7	7	42	2	2	2	2	8	20	Belarus	5		3	6
1	1	1	1	2	3	3	1	7	7	7	7	7	7	7	49	7	7	7	7	7	7	7	49	4	4	4	12	6	6	6	18	6	6	6	6	6	5	35	7	7	7	7	28	18	Vietnam	2		4	4
1	1	1	1	1	3	3	1	7	7	7	7	7	7	7	49	7	7	7	7	7	7	7	49	7	7	7	21	7	7	7	21	7	7	7	7	7	7	42	7	7	7	7	28	18	India	2		3	10
1	1	1	1	1	3	3	1	7	6	7	7	7	6	7	47	6	7	6	7	7	6	7	46	6	6	6	18	6	6	6	18	7	7	7	5	7	7	40	7	7	7	7	28	18	India	2		3	10
1	1	1	1	1	3	3	1	5	6	4	5	5	3	6	34	6	6	4	5	4	5	3	33	6	6	5	17	7	6	6	19	2	4	5	6	6	6	29	6	6	5	5	22	20	Kenya	6	Indian, African	3	3
1	1	1	1	1	3	3	1	4	5	4	4	5	3	4	29	2	2	2	2	2	2	2	14	4	4	4	12	2	2	2	6	4	3	5	5	4	5	26	4	4	4	4	16	18	Turkey	5		3	6
1	1	1	1	1	3	3	1	6	6	6	6	6	6	6	42	7	7	7	7	7	6	7	48	7	7	7	21	7	7	7	21	7	6	6	6	6	6	37	6	7	7	7	27	18	India	2		3	4
1	1	1	1	1	3	3	1	5	5	6	4	4	6	4	34	5	5	5	5	5	5	5	35	4	4	4	12	2	2	2	6	5	5	6	2	2	2	22	4	4	4	4	16	21	India	2		3	6
1	1	1	1	2	1	2	1	6	5	6	5	6	6	6	40	5	6	5	5	6	5	6	38	7	7	7	21	7	7	7	21	5	4	5	5	5	5	29	5	5	6	5	21	18	India	2		3	15
1	#NULL!	1	1	2	1	2	1	5	6	7	6	7	3	7	41	6	6	7	7	7	4	7	44	7	7	4	18	6	7	4	17	6	3	6	5	6	5	31	7	7	7	6	27	18	India	2		3	13
1	1	1	1	2	3	3	1	6	6	7	5	6	4	5	39	5	5	7	4	5	4	6	36	6	6	6	18	4	4	4	12	6	4	4	4	4	3	25	4	6	6	6	22	19	china	2		3	3
1	#NULL!	1	1	2	3	3	1	5	6	6	6	6	6	6	41	7	7	7	7	7	7	7	49	4	4	4	12	7	7	7	21	6	6	5	5	6	6	34	6	6	6	6	24	22	India	2		4	3
1	#NULL!	1	1	1	3	3	1	5	4	4	4	5	4	4	30	4	4	3	4	5	4	4	28	3	4	3	10	3	4	3	10	6	6	6	3	5	6	32	2	2	2	3	9	21	Taiwan	2		4	9
1	1	1	1	1	3	3	1	7	7	7	7	7	2	7	44	7	7	7	7	7	3	7	45	6	7	6	19	6	6	6	18	7	6	4	5	5	6	33	6	6	6	6	24	23	South Korea	2		3	10
1	1	1	1	2	1	2	1	6	5	7	6	6	7	5	42	6	6	6	6	6	6	6	42	6	6	6	18	7	7	7	21	7	6	6	6	6	6	37	6	6	6	4	22	19	India	2		3	13
1	1	1	1	1	3	3	1	7	7	7	7	7	5	7	47	7	7	7	7	7	5	7	47	7	7	7	21	7	7	7	21	2	3	2	2	3	2	14	7	7	7	7	28	21	Sudan	3		3	10
1	1	1	1	2	4	1	0	7	4	7	5	5	5	6	39	7	6	7	6	5	5	6	42	7	6	5	18	7	6	5	18	6	3	5	6	6	5	31	7	7	7	6	27	20	People's Republic of China	2		3	13
1	1	1	1	1	3	3	1	7	7	7	7	7	5	6	46	6	5	6	5	6	5	5	38	5	7	6	18	6	7	7	20	5	3	5	3	5	6	27	7	7	6	5	25	19	China	2		3	8
1	#NULL!	1	1	2	3	3	1	7	7	7	7	7	4	7	46	7	7	7	7	7	4	7	46	7	7	7	21	7	7	5	19	7	7	7	7	7	7	42	7	7	7	7	28	19	Australia	5		3	5
1	1	1	1	1	3	3	1	7	7	7	7	7	6	7	48	7	7	7	7	7	7	6	48	4	5	5	14	5	6	6	17	5	3	5	5	5	5	28	5	5	5	5	20	20	Hong Kong	2		3	13
1	1	1	1	1	3	3	1	7	7	7	6	5	3	6	41	7	7	4	5	6	6	5	40	5	5	5	15	5	5	5	15	2	4	3	3	3	3	18	5	7	5	7	24	22	Taiwan	2		4	6
1	1	1	1	1	3	3	1	7	7	7	7	7	6	7	48	7	7	6	7	6	7	7	47	4	4	4	12	2	2	2	6	1	6	4	1	1	1	14	1	1	1	6	9	19	China	2		3	3
1	1	1	1	2	3	3	1	4	6	3	4	6	5	5	33	4	4	4	4	4	4	4	28	1	1	1	3	5	4	4	13	6	6	5	5	5	5	32	4	4	4	4	16	21	India	2		3	6
1	1	1	1	2	3	3	1	7	7	7	7	7	7	7	49	7	7	7	7	7	7	7	49	7	7	7	21	7	7	7	21	7	7	6	6	6	6	38	7	7	7	7	28	20	austria	5		3	3
1	1	1	1	1	3	3	1	7	7	7	7	7	7	7	49	7	7	7	7	7	7	7	49	7	7	7	21	7	7	7	21	4	4	7	7	7	7	36	7	7	7	7	28	22	China	2		3	12
1	1	1	1	2	1	2	1	6	6	7	7	7	5	6	44	7	7	6	7	7	6	7	47	7	7	7	21	7	7	7	21	7	6	7	6	6	7	39	7	7	7	7	28	19	China	2		3	10
1	1	1	1	1	3	3	1	4	4	4	4	4	4	4	28	4	4	4	4	4	4	4	28	4	4	4	12	4	4	4	12	4	4	4	4	4	4	24	4	4	4	4	16	20	China	2		3	6
1	1	1	1	1	3	3	1	7	7	7	7	7	7	7	49	7	5	7	6	5	6	6	36	7	6	7	20	7	7	7	21	7	7	7	7	7	7	42	7	7	7	7	28	18	India	2		3	3
1	1	1	1	2	3	3	1	7	5	7	5	7	7	5	43	6	4	5	5	5	6	6	37	7	4	7	18	6	6	6	18	6	6	6	6	6	6	36	5	6	6	6	23	20	canada	5		4	10
1	1	1	1	1	3	3	1	7	7	7	7	7	7	7	49	7	7	7	7	7	7	7	49	7	7	7	21	7	7	7	21	7	7	7	7	7	7	42	7	7	7	7	28	22	China	2		3	1
1	#NULL!	1	1	2	3	3	1	7	6	7	7	7	6	7	47	7	6	7	6	7	6	7	46	1	1	1	3	1	1	1	3	6	4	6	5	6	7	34	7	7	7	7	28	19	India	2		3	4
1	1	1	1	2	3	3	1	7	7	7	7	7	7	7	49	7	7	7	7	7	7	7	49	7	7	7	21	7	7	7	21	6	6	5	5	6	3	31	7	7	7	7	28	19	India	2		3	6
1	1	1	1	2	3	3	1	7	5	7	7	7	7	7	47	7	7	7	7	7	7	7	49	7	7	7	21	7	7	7	21	2	4	2	3	6	3	20	7	7	7	7	28	20	Brazil	6	Caucasian, Latina	3	1
1	1	1	1	2	3	3	1	7	7	7	7	7	5	7	47	7	7	7	7	7	5	7	47	7	7	7	21	7	7	7	21	6	6	6	6	7	6	37	7	7	7	7	28	18	India	2		3	15
1	1	1	1	1	2	2	1	7	6	7	7	7	5	7	46	7	6	7	7	7	5	7	46	7	7	7	21	7	7	6	20	5	5	6	5	6	6	33	6	6	6	6	24	20	Malaysia	2		4	13
1	1	1	1	1	3	3	1	7	7	7	7	7	7	7	49	7	7	7	7	7	7	7	49	1	1	1	3	7	7	7	21	4	5	5	5	5	5	29	5	5	5	5	20	23	Hong Kong	2		4	8
1	1	1	1	1	3	3	1	7	7	7	7	7	6	6	47	7	7	7	7	7	7	7	49	6	6	6	18	6	6	6	18	6	6	2	4	6	6	30	6	6	6	5	23	21	china	2		3	5
1	1	1	1	2	1	2	1	6	6	7	2	1	1	1	24	3	5	6	2	4	2	2	24	7	7	7	21	7	7	7	21	7	7	6	7	7	7	41	7	1	1	7	16	20	South Korea	2		3	13
1	1	1	1	2	3	3	1	7	6	7	7	7	6	6	46	6	6	5	7	6	5	5	40	4	4	4	12	6	6	6	18	6	6	6	6	6	6	36	5	5	5	5	20	22	China	2		3	5
1	1	1	1	1	3	3	1	6	6	6	7	6	1	1	33	4	5	3	5	5	2	4	28	5	5	6	16	3	3	2	8	5	5	6	5	3	3	27	4	3	2	3	12	21	China	2		3	6
1	1	1	1	1	3	3	1	6	6	5	6	6	7	5	41	6	5	4	5	6	6	5	37	7	7	7	21	5	6	5	16	7	7	7	5	5	7	38	5	6	6	4	21	21	Ghana	6	African, Middle Eastern	3	6
1	1	1	1	1	3	3	1	6	6	6	6	6	5	6	41	5	5	5	5	5	4	5	34	7	7	7	21	6	6	6	18	6	4	6	5	5	6	32	5	5	6	4	20	21	Saudi Arabia	6	Middle eastern	3	3
1	1	1	1	1	3	3	1	7	7	7	7	7	7	7	49	7	7	7	7	7	7	7	49	7	7	7	21	7	7	7	21	7	6	6	7	6	7	39	7	7	7	7	28	20	India	2		3	6
1	1	1	1	2	3	3	1	7	7	7	7	7	4	7	46	4	4	4	4	4	4	4	28	1	1	1	3	4	4	4	12	6	4	7	6	7	6	36	4	4	4	4	16	23	China	2		3	10
1	1	1	1	1	3	3	1	5	5	7	7	6	3	6	39	7	7	7	7	7	2	7	44	7	7	7	21	7	7	7	21	5	6	5	5	6	7	34	4	5	5	4	18	20	Taiwan	2		4	10
1	1	1	1	2	1	2	1	5	7	7	6	7	2	6	40	7	6	7	7	7	3	7	44	7	6	6	19	7	6	7	20	6	6	2	7	6	6	33	7	7	7	7	28	19	India	2		3	3
1	1	1	1	1	3	3	1	7	5	7	7	7	7	7	47	5	6	5	7	7	7	7	44	7	7	7	21	7	7	7	21	6	5	3	2	2	2	20	7	7	7	7	28	18	India	2		3	6
1	1	1	1	2	3	3	1	7	7	7	7	7	7	7	49	7	7	7	7	7	7	7	49	7	7	7	21	7	7	7	21	7	6	6	6	6	6	37	6	6	6	6	24	18	India	2		3	6
1	1	1	1	2	3	3	1	7	6	7	7	7	7	7	48	7	7	7	7	7	7	7	49	4	7	7	18	7	7	7	21	7	6	6	6	7	7	39	6	7	6	6	25	19	Brazil	4		3	10
1	1	1	1	2	3	3	1	7	7	7	7	7	7	7	49	7	7	7	7	7	6	7	48	7	7	7	21	7	7	7	21	7	5	7	7	7	7	40	7	7	7	7	28	20	Turkey	5		4	4
1	1	1	1	2	3	3	1	7	7	7	7	7	5	6	46	5	5	4	7	6	5	6	38	5	4	4	13	4	4	4	12	6	7	4	5	5	5	32	6	6	4	4	20	20	China	2		3	3
1	1	1	1	1	3	3	1	7	7	7	7	7	3	7	45	7	7	4	7	7	3	5	40	4	4	4	12	7	7	7	21	3	2	6	6	6	6	29	5	7	6	7	25	18	India	2		3	6
1	1	1	1	1	3	3	1	4	3	3	3	3	5	4	25	3	3	3	3	4	4	4	24	2	2	2	6	2	2	2	6	6	6	5	5	5	5	32	2	2	5	2	11	21	panama	4		3	6
1	1	1	1	1	2	2	1	6	6	6	5	7	6	6	42	7	7	6	5	7	6	6	44	7	7	6	20	7	7	7	21	7	6	7	7	6	5	38	7	4	4	5	20	22	Germany	5		4	10
1	1	1	1	2	4	1	0	7	7	7	7	7	7	7	49	5	5	5	5	5	5	5	35	7	7	7	21	7	7	7	21	7	5	4	4	4	4	28	4	4	4	4	16	21	China	2		4	4
1	#NULL!	1	1	1	3	3	1	4	3	2	4	5	2	4	24	4	3	1	1	5	1	3	18	2	2	2	6	2	2	2	6	2	3	4	3	3	3	18	4	5	5	3	17	20	Seoul, South Korea	2		3	7
1	1	1	1	1	5	4	1	7	7	7	7	7	6	7	48	7	7	6	6	6	6	6	44	4	4	4	12	6	6	6	18	6	5	4	6	5	5	31	6	4	4	6	20	20	China	2		3	6
1	1	1	1	2	3	3	1	7	6	7	6	6	4	6	42	6	6	6	6	7	5	6	42	4	6	5	15	6	5	6	17	7	6	4	6	5	6	34	6	7	4	6	23	22	Chinese	2		3	4
1	1	1	1	2	1	2	1	7	7	7	7	7	7	7	49	7	7	7	7	7	7	7	49	7	7	7	21	7	7	7	21	1	4	4	6	6	6	27	7	7	7	7	28	18	Vietnam	2		3	10
1	1	1	1	2	3	3	1	7	7	7	7	7	5	7	47	7	7	7	7	7	6	7	48	7	6	6	19	7	6	6	19	6	6	6	5	3	6	32	7	7	7	5	26	18	Indonesia	2		3	3
1	1	1	1	1	3	3	1	6	6	6	6	6	6	6	42	6	6	6	6	6	6	6	42	1	1	1	3	1	1	1	3	3	3	5	3	3	3	20	6	6	6	6	24	18	India	2		3	13
1	1	1	1	1	5	4	1	7	7	7	7	7	7	7	49	7	7	7	7	7	7	7	49	7	7	7	21	7	7	7	21	1	7	4	4	4	4	24	4	4	4	4	16	18	China	2		3	6
1	1	1	1	1	3	3	1	7	7	7	7	7	5	7	47	7	7	7	7	7	5	7	47	7	7	7	21	7	7	7	21	6	5	6	4	5	6	32	6	7	7	7	27	18	Bangladesh	2		3	6
1	1	1	1	1	3	3	1	7	7	7	7	7	4	7	46	7	7	7	7	7	5	7	47	7	7	7	21	7	7	7	21	6	7	6	6	6	6	37	6	6	6	6	24	18	United Arab Emirates (UAE)	5		3	6
1	1	1	1	1	1	2	1	6	5	5	6	6	4	5	37	3	4	3	5	5	4	5	29	6	6	6	18	6	6	6	18	4	4	5	5	5	5	28	5	6	5	5	21	20	South Korea	2		4	10
1	1	1	1	2	1	2	1	7	7	7	7	7	2	7	44	7	7	7	7	7	3	7	45	7	7	7	21	7	7	7	21	7	5	6	6	6	7	37	7	6	7	7	27	18	India	2		3	15
1	1	1	1	2	3	3	1	6	7	5	5	6	4	4	37	4	4	1	4	4	1	4	22	5	4	4	13	3	3	3	9	4	4	3	3	3	5	22	4	2	4	5	15	24	China	2		4	9
1	1	1	1	2	3	3	1	7	7	7	7	7	7	7	49	7	7	7	7	7	7	7	49	7	7	7	21	7	7	7	21	7	5	6	7	7	7	39	7	7	7	7	28	18	Vietnam	2		3	10
1	1	1	1	1	3	3	1	6	5	6	5	6	6	6	40	7	7	7	7	7	6	7	48	7	7	7	21	7	7	7	21	1	6	4	6	6	6	29	6	6	6	6	24	22	China	2		4	4
1	1	1	1	2	1	2	1	7	5	7	6	6	6	6	43	7	7	6	6	6	6	6	44	7	7	7	21	7	7	7	21	7	6	6	5	6	6	36	7	7	7	7	28	19	India	2		3	13
1	1	1	1	1	3	3	1	7	7	7	7	7	7	7	49	7	7	7	7	7	7	7	49	2	2	2	6	2	3	2	7	6	6	7	7	3	7	36	2	2	2	1	7	19	India	2		4	6
1	#NULL!	1	1	1	2	2	1	6	6	7	7	7	5	6	44	6	5	5	5	5	5	5	36	6	6	6	18	6	6	6	18	7	6	7	7	7	7	41	6	7	7	4	24	19	India	2		3	13
1	1	1	1	1	3	3	1	5	5	5	5	5	6	5	36	4	4	4	4	4	4	4	28	4	4	4	12	4	4	4	12	3	4	5	4	5	5	26	5	5	4	4	18	21	Canada	5		4	4
1	1	1	1	1	3	3	1	5	5	6	5	6	6	6	39	4	4	4	4	4	4	4	28	6	6	6	18	4	4	4	12	5	5	6	5	5	5	31	4	3	4	4	15	20	USA	5		3	4
1	1	1	1	1	3	3	1	7	7	7	7	7	7	7	49	7	7	7	7	7	7	7	49	7	7	7	21	7	7	7	21	7	7	7	7	7	7	42	7	7	7	7	28	20	United Kingdom	2		3	6
1	#NULL!	1	1	1	1	2	1	6	5	5	4	4	4	5	33	5	4	4	5	5	6	4	33	5	4	5	14	5	4	5	14	4	4	4	3	4	3	22	2	4	4	3	13	34	iran	5		3	10
1	1	1	1	1	5	4	1	6	6	6	5	6	4	5	38	6	6	6	5	6	4	6	39	6	6	6	18	6	6	6	18	6	5	6	6	6	6	35	6	6	6	6	24	19	India	2		3	6
1	1	1	1	1	3	3	1	7	7	7	7	7	7	7	49	7	7	7	7	7	7	7	49	1	1	1	3	1	1	1	3	7	7	7	7	7	7	42	7	7	7	7	28	19	Bangladesh	2		3	6
1	1	1	1	1	3	3	1	4	4	7	4	4	3	4	30	4	4	3	4	4	4	4	27	7	7	7	21	4	4	4	12	6	6	5	3	3	6	29	6	6	6	5	23	20	Nigeria	3		3	3
1	1	1	1	1	3	3	1	7	7	7	7	7	6	7	48	6	6	5	6	6	6	6	41	4	4	4	12	5	5	5	15	7	6	7	7	6	7	40	5	5	5	5	20	20	Canada	2		3	3
1	1	1	1	1	3	3	1	7	6	7	6	7	4	7	44	7	7	7	5	6	3	7	42	5	5	5	15	6	6	6	18	7	6	4	5	7	6	35	6	6	7	6	25	20	China	2		4	4
1	1	1	1	1	3	3	1	7	7	7	7	7	7	7	49	7	7	7	7	7	7	7	49	7	7	7	21	7	7	7	21	7	6	7	7	7	7	41	7	7	7	7	28	18	Bangladesh	2		3	10
1	1	1	1	1	3	3	1	7	7	7	6	7	6	7	47	6	6	6	6	6	6	6	42	7	7	7	21	7	7	7	21	7	5	7	7	7	7	40	7	7	7	7	28	23	China	2		2	6
1	1	1	1	2	3	3	1	4	6	6	4	4	2	5	31	5	5	5	5	5	5	5	35	5	6	6	17	6	6	6	18	5	5	6	4	4	4	28	5	5	6	5	21	22	Turkey	5		4	15
1	1	1	1	2	3	3	1	6	6	6	6	6	6	6	42	2	2	1	2	2	5	2	16	2	2	2	6	3	5	5	13	4	5	6	5	6	5	31	5	3	5	4	17	22	China	2		3	3
1	1	1	1	1	3	3	1	7	7	7	6	7	6	7	47	7	7	7	5	7	7	7	47	4	4	4	12	5	5	4	14	5	2	3	6	7	3	26	3	4	4	5	16	20	India	2		3	6
1	1	1	1	2	3	3	1	7	7	7	7	7	7	7	49	7	7	7	7	7	5	7	47	6	7	7	20	3	3	3	9	3	2	3	5	2	6	21	3	6	6	6	21	18	Malaysia	2		3	10
1	1	1	1	1	3	3	1	7	7	7	7	7	4	7	46	5	5	5	6	6	4	6	37	6	6	6	18	6	6	6	18	5	5	2	2	2	6	22	5	5	5	5	20	24	Ghana	3		3	6
1	1	1	1	2	3	3	1	7	7	7	7	7	7	7	49	7	7	7	7	7	7	7	49	7	7	7	21	7	7	7	21	7	6	6	6	6	6	37	7	7	7	7	28	19	Brazil	5		4	5
1	1	1	1	1	3	3	1	7	7	7	7	7	4	7	46	7	7	7	7	7	4	7	46	7	7	7	21	7	7	7	21	2	4	4	6	6	6	28	7	7	7	7	28	25	China	2		1	6
1	1	1	1	2	3	3	1	6	7	5	4	7	4	5	38	7	7	7	7	7	3	7	45	6	6	6	18	6	6	6	18	7	7	6	7	5	7	39	6	6	5	4	21	20	China	2		3	3
1	1	1	1	2	3	3	1	6	6	7	6	6	4	6	41	5	6	7	6	6	4	7	41	6	6	6	18	6	6	6	18	7	6	5	3	6	6	33	6	6	4	4	20	18	Sudan	6	North African/Black/Middle eastern	3	13
1	1	1	1	1	3	3	1	7	7	7	7	7	7	7	49	7	7	7	7	7	6	7	48	7	6	7	20	7	7	7	21	1	3	6	5	5	5	25	4	4	4	4	16	21	Hong Kong SAR	2		3	4
1	1	1	1	1	3	3	1	6	5	6	7	6	7	7	44	6	6	7	6	6	7	7	45	7	7	7	21	7	7	7	21	7	5	6	7	7	7	39	6	7	6	7	26	19	India	2		3	3
1	1	1	1	1	1	2	1	3	1	4	4	4	2	4	22	1	2	2	2	3	3	4	17	4	4	4	12	6	6	6	18	2	4	4	4	5	4	23	4	4	4	4	16	24	China	2		3	10
1	1	1	1	2	1	2	1	6	6	6	6	6	5	6	41	6	6	6	6	6	5	6	41	6	6	6	18	6	6	6	18	6	3	5	5	5	6	30	6	6	6	6	24	19	India	2		4	10
1	1	1	1	1	3	3	1	5	6	6	5	6	6	5	39	4	4	5	5	4	6	5	33	4	5	4	13	4	4	4	12	1	4	4	2	6	3	20	5	4	4	5	18	26	Sri Lanka	2		3	#NULL!
1	1	1	1	2	2	2	1	5	6	6	6	6	6	6	41	5	6	7	4	5	5	6	38	6	6	5	17	2	2	2	6	4	5	6	3	3	6	27	6	5	5	4	20	20		#NULL!		#NULL!	#NULL!
1	1	1	1	2	3	3	1	7	7	7	7	7	5	7	47	7	7	7	7	7	6	7	48	5	5	5	15	7	7	7	21	4	4	5	5	6	6	30	7	7	7	7	28	18	Mexico	4		3	1
1	1	1	1	2	3	3	1	7	7	7	7	7	4	7	46	7	7	7	7	7	4	7	46	7	7	7	21	7	7	7	21	7	7	7	7	7	7	42	7	7	7	7	28	21		#NULL!		#NULL!	#NULL!
1	1	1	1	1	3	3	1	7	7	7	7	7	7	7	49	7	7	7	7	7	7	7	49	1	1	1	3	1	1	1	3	5	6	5	5	5	5	31	5	6	6	6	23	21		#NULL!		#NULL!	#NULL!
1	1	1	1	1	3	3	1	1	2	2	2	2	2	2	13	4	5	3	3	4	5	5	29	4	4	4	12	2	5	5	12	6	6	6	7	6	6	37	3	3	4	5	15	29	Nigeria	3		3	10
1	1	1	1	2	1	2	1	6	6	6	6	6	3	6	39	6	6	6	6	6	6	6	42	4	4	4	12	4	4	4	12	4	4	4	4	4	4	24	4	4	4	4	16	19	China	2		3	6
1	1	1	1	2	3	3	1	7	7	7	7	7	7	7	49	7	7	7	7	7	7	7	49	4	4	4	12	4	4	4	12	4	4	4	4	4	4	24	4	4	4	4	16	19	China	2		3	6
1	1	1	1	1	3	3	1	6	5	7	5	7	5	7	42	7	4	7	4	7	4	7	40	7	7	7	21	7	7	7	21	6	6	6	6	6	6	36	6	7	5	4	22	21	United States	2		4	3
1	1	1	1	1	3	3	1	7	7	7	7	7	4	7	46	7	7	6	7	6	3	7	43	4	4	4	12	4	4	4	12	7	7	4	5	4	4	31	7	7	7	7	28	20	China	2		4	4
1	1	1	1	1	3	3	1	5	5	5	4	7	5	5	36	5	6	4	4	6	4	5	34	6	6	6	18	6	6	6	18	6	6	4	5	6	7	34	5	6	6	4	21	20	Belgium	5		4	3
1	1	1	1	2	3	3	1	7	7	7	7	7	4	7	46	7	7	7	7	7	5	7	47	7	7	7	21	7	7	7	21	7	7	5	7	7	7	40	7	7	7	7	28	20	Brazil	4		3	4
2	1	1	1	2	4	1	0	1	1	1	1	1	1	1	7	1	1	1	1	1	1	1	7	1	1	1	3	1	1	1	3	1	1	1	1	1	1	6	1	1	4	4	10	21	USA	4		3	3
2	1	1	1	1	2	2	1	4	7	4	2	4	7	2	30	3	5	7	2	6	7	7	37	3	2	2	7	6	6	3	15	6	6	5	6	5	4	32	2	2	5	3	12	25	USA	5		1	7
2	1	2	1	1	4	1	0	7	6	7	6	7	6	7	46	7	6	7	6	7	6	7	46	1	2	1	4	1	2	1	4	7	6	7	6	7	6	39	7	6	7	6	26	35	india	2		1	1
2	1	1	2	2	3	3	1	6	7	7	6	6	7	5	44	5	5	6	5	5	5	6	37	7	6	7	20	7	7	7	21	7	7	6	7	7	7	41	7	7	7	7	28	24	Switzerland	5		4	3
2	1	1	1	1	1	2	1	5	6	5	6	7	6	6	41	5	6	5	6	7	6	5	40	6	5	5	16	6	5	6	17	5	5	5	5	3	5	28	4	6	5	4	19	29	USA	5		3	4
2	1	1	1	2	3	3	1	5	7	5	7	6	5	5	40	5	7	6	5	5	7	6	41	4	2	3	9	4	6	5	15	5	4	6	4	5	5	29	4	7	5	5	21	24	United States	5		1	7
2	1	1	2	1	1	2	1	7	7	7	7	7	6	7	48	7	7	7	7	7	6	7	48	7	7	7	21	7	7	7	21	6	5	4	5	5	5	30	7	7	7	7	28	24	Brazil	4		4	6
2	1	2	2	1	2	2	1	7	6	5	6	5	4	5	38	7	6	5	6	7	6	5	42	2	1	3	6	2	1	2	5	6	5	6	5	6	7	35	5	6	7	6	24	35	tamil natu	2		1	3
2	1	1	1	2	3	3	1	7	7	7	7	7	7	7	49	7	6	7	6	7	7	6	46	5	6	7	18	6	5	5	16	6	4	6	6	7	6	35	6	7	5	6	24	25	united state	5		1	4
2	1	2	1	2	3	3	1	6	7	5	6	7	6	7	44	6	7	6	5	6	7	7	44	4	3	2	9	3	5	6	14	5	6	6	5	6	4	32	5	4	6	5	20	25	usa	5		1	6
2	1	1	1	2	1	2	1	7	6	5	7	5	5	6	41	7	2	5	3	6	5	7	35	4	3	2	9	3	5	4	12	6	5	5	5	6	4	31	6	4	6	5	21	25	us	5		1	2
2	1	1	1	1	3	3	1	7	7	7	7	7	6	7	48	7	7	7	7	7	6	7	48	7	7	7	21	7	7	7	21	6	7	7	7	7	7	41	7	7	7	7	28	27	USA	5		4	3
2	1	2	1	1	4	1	0	6	7	6	7	6	7	6	45	6	7	6	7	6	7	6	45	7	6	7	20	7	6	7	20	2	6	6	6	7	6	33	6	7	6	7	26	19	india	2		1	3
2	1	1	1	1	2	2	1	4	4	4	6	7	4	2	31	4	2	5	5	4	6	2	28	1	2	7	10	2	3	1	6	2	2	6	3	7	2	22	4	6	6	6	22	25	USA	5		1	5
2	1	1	1	2	3	3	1	7	6	6	7	7	5	6	44	6	7	5	6	6	7	6	43	6	7	7	20	6	5	6	17	7	5	6	6	7	6	37	6	7	6	6	25	24	USA	5		1	6
2	1	1	2	1	3	3	1	7	7	7	7	7	7	7	49	7	7	7	7	7	7	7	49	7	7	7	21	7	7	7	21	6	6	5	7	7	7	38	7	7	7	7	28	27	Brazil	6	Latino, not Hispanic	1	13
2	1	2	1	1	4	1	0	2	2	2	2	2	2	2	14	2	1	2	2	3	2	4	16	2	2	1	5	2	1	1	4	2	2	6	2	2	2	16	2	2	2	2	8	27	United States	5		3	13
2	1	1	1	2	1	2	1	7	6	7	6	5	6	7	44	7	5	7	6	5	6	7	43	5	6	5	16	5	6	7	18	7	6	6	6	7	6	38	6	7	6	5	24	42	USA	3		1	6
2	1	1	2	1	1	2	1	7	7	7	6	7	7	7	48	7	7	7	7	7	7	6	48	6	7	7	20	7	7	7	21	7	7	7	7	7	7	42	7	7	7	6	27	25	united states of america	5		1	6
2	1	1	1	2	1	2	1	6	7	6	5	6	4	5	39	6	5	6	6	6	4	6	39	6	6	6	18	6	5	6	17	6	4	6	5	3	4	28	6	5	6	6	23	19	usa	5		3	2
2	1	1	1	2	3	3	1	6	5	5	6	5	7	6	40	5	7	7	6	5	6	7	43	4	5	4	13	4	5	4	13	5	5	5	5	4	5	29	5	4	5	4	18	24	USA	5		3	6
2	1	1	1	2	3	3	1	6	5	6	5	6	5	6	39	6	5	6	5	6	6	5	39	5	4	5	14	5	4	5	14	4	5	5	5	4	5	28	4	5	6	5	20	24	USA	5		3	6
2	1	1	1	2	2	2	1	6	7	6	7	5	6	6	43	6	7	5	7	6	6	7	44	5	7	6	18	5	7	7	19	6	6	6	6	5	6	35	6	7	7	6	26	25	USA	5		3	6
2	1	1	1	1	1	2	1	3	3	5	3	4	3	4	25	3	4	4	5	4	3	4	27	4	3	2	9	5	4	3	12	3	4	4	1	2	3	17	3	4	5	6	18	21	usa	5		3	13
2	1	1	1	2	3	3	1	7	5	6	6	7	5	6	42	7	7	6	7	5	7	6	45	7	6	7	20	7	7	6	20	7	6	7	6	7	6	39	7	7	7	7	28	20	USA	5		3	4
2	1	1	1	1	1	2	1	6	5	5	6	4	4	5	35	4	5	5	4	6	5	5	34	3	5	4	12	3	3	4	10	5	5	6	5	5	6	32	4	5	5	4	18	25	Italy	5		3	9
2	1	1	1	2	3	3	1	7	7	7	7	7	7	7	49	7	7	7	7	7	7	7	49	7	7	7	21	7	7	7	21	7	6	7	7	6	7	40	7	7	7	7	28	25	USA	5		3	6
2	1	2	2	1	1	2	1	7	7	6	7	6	7	6	46	7	7	6	7	7	6	7	47	1	2	1	4	1	2	2	5	7	6	7	6	7	6	39	7	6	7	6	26	25	India	2		3	2
2	1	1	1	2	3	3	1	6	6	6	6	6	4	6	40	5	5	5	5	5	4	5	34	7	7	7	21	7	7	7	21	7	7	7	7	7	7	42	4	4	4	4	16	23	united states	5		4	11
2	1	1	1	2	3	3	1	5	7	6	6	7	4	5	40	4	7	6	6	5	7	4	39	4	2	3	9	5	6	5	16	5	6	5	5	6	5	32	4	6	5	4	19	24	United States	5		1	10
2	1	1	1	2	3	3	1	6	4	6	6	6	5	6	39	6	4	5	5	7	6	5	38	7	6	7	20	5	6	7	18	6	6	6	4	6	6	34	6	7	6	5	24	24	US	5		3	4
2	1	1	1	1	3	3	1	7	7	7	7	7	7	7	49	7	7	7	7	7	7	7	49	4	4	4	12	7	7	7	21	6	6	5	3	6	6	32	6	6	6	6	24	24	USA	4		3	3
2	1	1	1	1	2	2	1	5	5	5	5	5	5	5	35	5	5	5	5	5	5	5	35	5	5	5	15	5	5	5	15	5	5	5	5	5	5	30	5	5	5	5	20	22	USA	3		3	3
2	1	2	1	1	2	2	1	6	7	5	7	6	7	7	45	6	7	6	7	6	7	6	45	5	6	5	16	6	5	6	17	6	5	6	6	5	7	35	6	5	6	7	24	25	USA	5		1	4
2	1	1	1	2	3	3	1	6	7	7	6	6	7	7	46	7	6	6	7	5	6	6	43	6	5	6	17	6	4	5	15	6	7	6	7	6	7	39	6	7	6	6	25	2	USA	5		1	6
2	1	1	1	2	3	3	1	7	5	7	6	6	7	6	44	6	5	6	6	7	5	6	41	6	7	6	19	7	7	6	20	6	7	6	5	6	6	36	6	5	7	6	24	25	UNITED STATES OF AMERICA	5		1	4
2	1	1	1	1	4	1	0	6	7	6	5	5	3	5	37	5	6	5	4	5	3	4	32	6	6	6	18	5	5	5	15	6	6	5	6	5	7	35	3	2	2	5	12	23	Italy	5		3	2
2	1	1	1	1	1	2	1	3	1	7	6	1	5	7	30	5	3	1	7	2	5	5	28	5	7	7	19	7	5	1	13	6	6	2	2	3	5	24	4	3	7	6	20	21	USA	5		3	4
2	1	1	1	2	3	3	1	5	7	6	6	7	5	6	42	5	6	7	7	5	6	6	42	6	7	6	19	6	7	6	19	6	7	6	5	6	6	36	5	6	7	7	25	25	USA	5		3	6
2	1	1	1	2	2	2	1	5	7	6	5	6	5	7	41	6	5	7	6	5	6	7	42	4	5	4	13	4	5	4	13	5	4	5	5	4	6	29	6	5	4	5	20	25	US	5		1	7
2	1	2	1	1	2	2	1	6	7	6	7	6	7	6	45	6	7	6	7	6	7	6	45	6	5	7	18	6	5	7	18	6	6	6	6	7	6	37	6	7	6	7	26	19	india	2		1	3
2	1	1	1	2	3	3	1	5	6	4	6	6	4	5	36	5	6	4	5	6	6	5	37	4	5	4	13	4	5	4	13	4	5	5	4	5	4	27	5	4	5	5	19	24	US	5		3	6
2	1	1	1	2	3	3	1	6	7	5	6	7	6	5	42	6	7	5	6	6	7	6	43	5	6	5	16	6	7	6	19	7	6	7	6	5	6	37	6	5	6	7	24	24	US	5		3	3
2	1	1	1	2	1	2	1	5	5	6	6	6	6	7	41	3	6	5	5	6	6	6	37	6	5	5	16	5	6	6	17	6	5	4	4	5	6	30	5	5	6	5	21	25	US	5		1	6
2	1	1	2	1	1	2	1	7	7	7	7	7	7	7	49	7	7	7	7	7	7	7	49	7	7	7	21	7	7	7	21	7	6	6	5	7	7	38	6	6	6	7	25	20	Brazil	5		4	8
2	1	2	2	1	3	3	1	7	6	7	6	7	6	7	46	7	6	7	6	7	6	7	46	7	6	7	20	7	6	7	20	7	7	7	7	6	7	41	7	6	7	6	26	29	India	2		1	3
2	1	1	1	2	1	2	1	6	7	6	7	6	7	6	45	6	7	6	7	6	7	6	45	4	5	4	13	5	6	5	16	4	5	5	5	6	5	30	6	5	7	4	22	25	US	5		3	5
2	1	1	1	2	3	3	1	6	6	6	6	6	6	6	42	6	6	5	6	6	6	6	41	5	4	4	13	5	4	4	13	6	5	6	5	6	6	34	6	6	5	6	23	25	USA	5		1	7
2	1	1	1	2	3	3	1	7	6	7	6	5	6	7	44	6	5	6	7	6	6	6	42	5	6	5	16	6	7	6	19	6	6	6	6	5	6	35	6	5	7	6	24	24	US	5		3	5
2	1	2	1	2	3	3	1	6	5	6	7	6	5	6	41	5	5	4	5	5	4	5	33	5	4	4	13	5	6	4	15	5	5	6	5	6	6	33	5	6	4	6	21	27	USA	5		1	3
2	1	1	1	1	3	3	1	7	7	7	7	7	5	7	47	6	7	7	7	6	7	6	46	7	7	7	21	6	5	7	18	7	7	6	6	7	7	40	5	6	6	6	23	24	United States	4		3	5
2	1	1	1	2	3	3	1	7	5	6	5	6	5	7	41	6	5	6	5	6	5	6	39	5	6	5	16	6	7	5	18	6	5	5	5	5	6	32	6	6	5	6	23	24	US	5		3	7
2	1	1	1	1	1	2	1	7	7	7	7	7	7	7	49	7	7	7	#NULL!	7	7	7	#NULL!	7	7	7	21	7	7	6	20	6	7	7	6	6	7	39	7	5	7	6	25	24	Canada	2		3	6
2	1	1	1	2	1	2	1	6	7	7	6	7	6	6	45	6	7	7	6	7	6	7	46	7	5	6	18	6	5	4	15	6	3	5	6	5	6	31	6	7	7	6	26	25	USA	5		1	5
2	1	1	1	2	1	2	1	6	7	7	7	6	6	7	46	7	6	6	7	6	7	6	45	5	6	7	18	5	6	6	17	6	6	6	6	7	7	38	6	7	6	6	25	25	USA	5		1	5
2	1	1	1	1	1	2	1	4	6	7	4	7	7	5	40	6	5	6	6	7	7	3	40	2	1	2	5	6	6	6	18	7	6	6	5	6	5	35	6	6	1	7	20	24	USA	1		3	13
2	1	1	1	1	4	1	0	2	2	2	2	2	4	3	17	2	3	2	2	1	4	3	17	2	2	2	6	2	2	2	6	6	6	6	5	6	6	35	1	1	1	5	8	23	US	4		3	15
2	1	1	1	2	1	2	1	7	7	7	7	7	7	7	49	7	7	7	7	7	7	7	49	6	6	6	18	6	6	6	18	6	6	6	6	6	6	36	5	6	6	5	22	25	USA	5		3	4
2	1	1	1	2	3	3	1	6	4	6	5	4	6	5	36	6	5	5	6	5	4	4	35	5	6	7	18	6	6	7	19	5	6	6	5	6	6	34	7	5	5	6	23	25	UNITED STATES OF AMERICA	5		3	3
2	1	1	2	2	1	2	1	7	7	7	7	7	7	7	49	7	7	7	6	6	7	7	47	7	7	7	21	7	7	7	21	7	7	7	7	7	7	42	7	7	7	6	27	25	united states of america	5		1	6
2	1	1	1	2	3	3	1	6	5	5	6	4	6	5	37	4	6	5	6	6	4	5	36	3	4	4	11	4	5	4	13	5	4	5	4	5	5	28	4	6	5	5	20	24	US	5		3	6
2	1	1	1	2	2	2	1	5	4	7	6	4	6	5	37	5	6	5	7	5	6	5	39	4	5	5	14	4	5	4	13	5	4	5	4	5	4	27	5	4	5	4	18	26	US	5		1	6
2	1	1	1	2	1	2	1	4	5	3	4	5	2	3	26	3	2	2	2	2	2	3	16	2	2	2	6	1	1	1	3	2	4	5	6	5	6	28	7	7	7	5	26	23	United States	5		4	3
2	1	1	1	2	1	2	1	6	5	4	4	5	3	5	32	5	5	3	5	3	3	4	28	5	5	4	14	3	3	3	9	7	7	7	7	7	7	42	2	2	3	4	11	27	United States	3		4	2
2	1	1	1	1	1	2	1	1	2	3	4	1	6	7	24	6	1	1	1	1	5	1	16	1	3	7	11	4	1	7	12	1	2	6	5	2	5	21	4	7	5	7	23	25	USA	5		3	4
2	1	1	1	1	2	2	1	7	6	5	4	5	6	7	40	7	6	5	4	5	6	7	40	7	6	5	18	7	6	5	18	7	6	7	7	6	5	38	7	6	5	4	22	25	UNITED STATE	5		3	6
2	1	1	1	2	1	2	1	7	5	7	6	7	6	7	45	5	6	7	6	6	7	6	43	4	5	4	13	5	5	6	16	5	4	4	7	5	6	31	5	6	5	6	22	24	US	5		4	6
2	1	1	1	2	3	3	1	6	5	6	6	5	6	6	40	6	5	6	5	5	6	5	38	5	4	5	14	5	4	5	14	4	5	5	5	4	5	28	5	4	6	5	20	24	USA	5		3	6
2	1	1	2	1	3	3	1	6	5	4	6	5	4	5	35	6	5	4	5	6	5	4	35	3	2	3	8	3	2	3	8	6	5	6	5	4	5	31	5	4	5	6	20	23	usa	5		3	6
2	1	1	1	2	3	3	1	7	5	6	4	5	4	6	37	7	5	6	5	6	5	6	40	5	6	4	15	5	6	4	15	6	4	5	5	6	5	31	6	5	6	4	21	26	u.s.a	5		1	2
2	1	1	1	1	2	2	1	5	6	7	6	4	5	6	39	5	6	4	4	5	6	7	37	4	5	6	15	5	6	7	18	6	4	5	6	5	4	30	5	6	7	6	24	25	United States	5		3	2
2	1	1	1	1	4	1	0	4	4	1	4	4	4	4	25	4	4	1	4	4	4	4	25	3	4	4	11	4	5	5	14	5	4	4	4	3	3	23	3	4	4	5	16	22	United States	2		3	6
2	1	1	1	2	2	2	1	5	3	6	6	3	3	6	32	5	3	6	4	3	6	4	31	5	6	6	17	5	5	6	16	5	5	6	5	6	5	32	5	4	5	7	21	24	usa	5		3	5
2	1	1	1	2	1	2	1	4	5	6	6	6	7	5	39	4	4	5	6	7	6	5	37	5	5	6	16	5	6	6	17	5	6	5	4	5	6	31	5	4	6	6	21	25	US	5		1	6
2	1	1	1	2	3	3	1	6	5	6	7	7	7	5	43	6	5	7	6	7	5	5	41	5	7	6	18	6	7	5	18	5	7	7	7	6	5	37	5	7	5	7	24	25	UNITED STATES OF AMERICA	5		1	5
2	1	1	1	1	1	2	1	7	6	5	4	5	6	5	38	6	5	4	3	5	4	4	31	5	7	5	17	6	6	5	17	3	4	3	3	3	4	20	7	5	4	6	22	24	italy	5		3	10
2	1	1	1	2	4	1	0	1	3	1	3	3	4	3	18	1	3	1	2	1	4	3	15	1	1	1	3	1	1	1	3	7	7	7	2	7	7	37	2	1	2	2	7	23	USA	5		3	15
2	1	1	2	1	1	2	1	5	5	3	5	2	1	7	28	7	2	5	6	7	1	5	33	5	6	4	15	7	5	5	17	7	4	7	7	7	6	38	3	3	4	2	12	27	United States	5		3	6
2	1	1	1	2	3	3	1	7	6	7	6	7	5	6	44	7	6	7	6	5	6	7	44	5	6	6	17	6	5	7	18	6	5	6	5	6	5	33	5	6	6	5	22	27	USA	5		1	10
2	1	1	1	2	3	3	1	6	5	6	4	6	5	5	37	5	6	4	5	6	6	5	37	5	4	5	14	5	4	5	14	4	5	5	5	6	5	30	6	5	6	5	22	24	USA	5		3	2
2	1	1	1	1	1	2	1	4	5	4	3	4	5	4	29	4	3	4	5	4	3	4	27	5	4	3	12	5	4	3	12	4	3	3	4	3	2	19	4	3	2	1	10	21	usa	5		3	13
2	1	1	1	2	3	3	1	6	7	7	6	7	7	6	46	7	6	6	7	5	6	6	43	6	5	5	16	6	5	6	17	6	7	7	7	6	7	40	6	7	6	6	25	24	USA	5		1	6
2	1	1	1	2	3	3	1	6	7	6	5	6	7	6	43	6	7	5	6	6	5	7	42	6	7	7	20	6	7	7	20	6	5	6	5	6	6	34	5	5	6	7	23	25	USA	5		3	6
2	1	1	1	2	3	3	1	6	5	6	5	6	5	6	39	7	6	4	5	7	5	6	40	6	5	5	16	6	5	5	16	5	5	6	5	4	5	30	5	4	5	6	20	24	USA	5		3	6
2	1	1	1	2	3	3	1	6	5	5	6	4	6	5	37	5	6	4	4	6	5	6	36	3	4	4	11	3	4	3	10	5	4	5	6	5	5	30	4	6	5	5	20	24	US	5		3	6
2	1	1	1	1	1	2	1	6	7	5	7	7	6	5	43	5	6	6	7	5	4	5	38	6	6	5	17	5	4	5	14	5	3	4	5	3	4	24	5	6	5	6	22	22	USA	3		3	3
2	1	1	1	1	3	3	1	5	6	4	5	6	6	4	36	6	5	5	3	6	4	5	34	4	4	4	12	2	3	4	9	5	5	3	5	4	3	25	5	5	4	3	17	19	italy	5		3	10
2	1	1	1	2	3	3	1	5	6	6	6	4	7	7	41	6	7	4	5	5	7	6	40	5	6	4	15	5	5	6	16	6	5	5	7	6	7	36	5	7	5	5	22	25	USA	5		4	2
2	1	1	1	2	3	3	1	7	7	7	7	7	7	7	49	7	7	7	7	7	7	7	49	4	4	4	12	7	7	7	21	7	7	7	7	7	7	42	7	7	7	7	28	29	United States	1		1	3
2	1	2	2	1	2	2	1	7	6	5	4	5	6	7	40	7	6	5	4	3	4	5	34	1	2	3	6	1	2	3	6	6	5	5	6	7	6	35	7	5	6	7	25	35	indya	2		3	3
2	1	1	1	2	1	2	1	7	6	6	6	7	6	7	45	6	7	6	7	6	7	5	44	4	5	6	15	4	5	4	13	4	6	5	4	5	6	30	5	5	4	5	19	24	US	5		4	5
2	1	1	1	2	1	2	1	5	4	4	7	5	6	6	37	6	5	3	6	3	4	5	32	4	3	3	10	6	5	5	16	5	5	5	5	5	6	31	5	6	6	7	24	25	US	5		1	6
2	1	1	1	2	2	2	1	7	5	6	7	6	7	6	44	7	5	6	7	6	5	6	42	6	5	6	17	7	6	7	20	6	7	7	6	7	7	40	7	5	6	7	25	24	USA	5		3	10
2	1	1	1	2	3	3	1	6	7	6	6	7	6	5	43	5	6	6	7	5	6	6	41	5	7	6	18	6	7	6	19	6	6	6	6	7	6	37	7	5	6	6	24	25	USA	5		3	6
2	1	1	1	2	1	2	1	7	5	6	6	4	5	6	39	7	6	6	4	5	5	6	39	6	7	6	19	5	6	6	17	7	6	7	7	5	6	38	7	6	6	5	24	25	America	5		1	10
2	1	1	1	1	2	2	1	2	1	7	5	5	5	1	26	4	1	4	1	2	4	4	20	2	3	1	6	3	4	7	14	4	5	6	3	5	7	30	2	7	6	4	19	20	USA	5		3	6
2	1	1	1	1	4	1	0	4	1	1	3	4	4	4	21	1	1	1	2	4	4	4	17	1	1	1	3	1	1	1	3	1	6	5	5	5	5	27	3	4	3	3	13	22	United States	2		3	6
2	1	1	1	1	1	2	1	7	6	7	6	7	6	5	44	7	6	7	6	6	7	6	45	6	7	6	19	7	6	7	20	7	6	6	7	7	6	39	6	7	5	7	25	33	ca	5		1	13
2	1	1	1	2	2	2	1	5	4	5	4	4	5	6	33	4	3	4	5	4	5	6	31	6	7	6	19	6	5	5	16	6	4	6	5	4	6	31	5	4	6	6	21	24	usa	5		3	4
2	1	1	1	2	3	3	1	7	5	6	7	5	6	5	41	7	5	4	6	5	6	7	40	5	6	4	15	6	7	5	18	6	4	6	5	6	4	31	6	7	5	4	22	26	u.s.a	5		1	4
2	1	1	1	2	1	2	1	5	4	5	3	4	5	5	31	5	4	4	5	4	3	4	29	4	5	6	15	5	6	4	15	5	4	6	4	3	4	26	5	4	5	6	20	23	usa	5		3	2
2	1	1	1	2	1	2	1	7	6	7	7	7	6	7	47	6	7	6	7	6	7	6	45	4	5	4	13	6	4	4	14	4	5	5	5	4	5	28	4	5	6	5	20	24	US	5		4	6
2	1	1	1	1	1	2	1	7	6	7	6	7	6	7	46	7	6	7	6	7	6	7	46	7	6	7	20	7	6	7	20	7	7	7	6	7	6	40	7	6	7	6	26	29	india	2		1	6
2	1	1	1	2	1	2	1	4	4	6	5	6	6	7	38	6	5	4	3	5	6	6	35	6	5	6	17	5	6	6	17	5	5	5	4	5	6	30	6	5	5	4	20	25	US	5		1	6
2	1	1	1	1	1	2	1	1	5	2	7	2	1	4	22	6	5	5	2	7	3	2	30	4	4	2	10	1	7	6	14	2	4	1	6	5	5	23	6	2	6	6	20	25	USA	5		3	4
2	1	1	1	1	2	2	1	7	6	7	6	5	7	6	44	6	5	7	6	7	6	7	44	5	7	6	18	5	7	6	18	6	7	6	7	5	6	37	5	5	6	7	23	25	United States of America	5		1	6
2	1	1	1	1	3	3	1	7	7	5	5	6	5	6	41	6	6	6	6	6	6	6	42	7	7	7	21	7	7	7	21	7	7	6	7	7	7	41	3	3	3	6	15	23	United States	5		3	13
2	1	1	1	1	2	2	1	5	5	2	7	5	3	6	33	6	7	3	6	7	6	2	37	4	6	2	12	4	3	5	12	2	2	3	4	4	5	20	1	6	7	1	15	21	USA	5		3	6
2	1	1	2	1	1	2	1	6	4	6	3	5	4	6	34	5	3	5	4	6	5	4	32	3	2	3	8	3	4	2	9	6	5	5	4	5	4	29	5	3	5	6	19	22	usa	1		3	6
2	1	2	1	2	4	1	0	5	6	6	5	6	4	5	37	6	6	6	6	5	3	5	37	5	5	5	15	6	6	6	18	2	2	5	5	5	5	24	6	6	6	5	23	22	United States	5		1	5
2	1	1	1	1	3	3	1	6	7	7	6	7	7	7	47	7	7	7	6	7	7	7	48	6	6	7	19	6	7	7	20	6	6	6	6	7	7	38	6	7	7	6	26	21	USA	5		3	5
2	1	1	1	2	3	3	1	6	6	5	7	7	6	6	43	5	7	6	6	7	7	6	44	5	6	5	16	6	5	5	16	5	6	6	5	4	6	32	6	5	7	7	25	25	usa	5		4	3
2	1	1	1	1	3	3	1	6	7	6	5	6	6	6	42	6	7	6	6	6	7	7	45	6	6	6	18	6	6	7	19	7	6	6	6	7	6	38	6	7	7	6	26	22	USA	5		3	5
2	1	2	1	2	2	2	1	6	7	5	5	6	7	5	41	6	7	5	7	6	5	7	43	5	6	5	16	6	5	6	17	6	6	6	5	6	7	36	5	7	6	6	24	28	USA	5		1	5
2	1	1	1	2	2	2	1	7	6	5	6	7	7	6	44	7	6	5	6	7	4	7	42	6	7	7	20	7	6	7	20	6	7	7	5	6	7	38	6	7	7	6	26	23	USA	5		4	13
2	1	1	1	2	3	3	1	7	6	7	6	6	7	6	45	7	6	7	6	7	5	6	44	5	6	5	16	6	5	5	16	6	6	6	5	6	5	34	5	6	4	5	20	27	USA	5		1	7
2	1	1	1	1	3	3	1	7	5	6	5	6	5	6	40	6	5	6	6	5	6	5	39	5	5	5	15	5	6	5	16	6	6	6	5	6	5	34	6	5	6	6	23	27	USA	5		1	5
2	1	1	1	1	1	2	1	4	3	2	3	4	3	4	23	3	4	3	4	3	4	3	24	5	4	3	12	5	4	3	12	4	3	3	3	4	3	20	3	2	3	4	12	21	usa	5		3	5
2	1	1	1	2	4	1	0	4	5	5	5	5	1	4	29	4	5	5	4	5	1	4	28	1	1	1	3	1	1	1	3	4	4	5	2	2	2	19	5	5	5	5	20	26	United States	5		1	9
2	1	1	1	1	1	2	1	7	6	7	7	6	5	6	44	7	7	7	7	7	6	7	48	6	7	6	19	6	7	6	19	6	6	6	5	6	7	36	6	7	6	7	26	19	india	2		3	3
2	1	1	1	1	1	2	1	1	7	2	2	3	7	7	29	4	5	4	5	2	7	6	33	6	5	4	15	1	4	6	11	1	5	3	7	5	4	25	4	6	6	4	20	21	USA	5		3	4
2	1	1	1	2	3	3	1	6	5	4	5	6	5	4	35	6	4	5	5	4	6	4	34	2	3	2	7	2	3	5	10	4	6	6	5	4	5	30	5	5	4	3	17	27	united states	5		1	8
2	1	1	1	2	1	2	1	4	6	5	6	6	5	6	38	6	6	5	5	4	6	5	37	4	3	2	9	6	5	6	17	5	6	5	5	6	5	32	5	5	6	6	22	25	US	5		1	6
2	1	2	1	1	1	2	1	6	7	6	7	6	7	6	45	6	7	6	7	6	7	6	45	7	6	7	20	7	6	7	20	6	7	6	7	6	7	39	6	7	6	7	26	35	india	2		3	2
2	1	1	1	1	2	2	1	7	4	3	5	5	6	1	31	2	5	4	1	7	2	4	25	5	2	6	13	4	3	1	8	4	6	4	2	5	1	22	3	4	4	6	17	21	USA	5		3	6
2	1	1	1	1	2	2	1	7	6	7	6	7	6	7	46	7	6	7	6	7	6	7	46	1	2	1	4	1	2	1	4	6	7	6	7	6	7	39	7	6	7	6	26	35	india	2		3	15
2	1	1	1	2	2	2	1	6	5	7	6	7	6	5	42	7	6	7	6	5	6	5	42	5	7	5	17	5	7	6	18	5	7	6	7	6	7	38	5	6	7	5	23	25	United States of America	5		3	6
2	1	1	2	1	2	2	1	7	6	7	6	7	6	7	46	7	6	7	6	7	6	7	46	1	2	1	4	1	2	1	4	6	7	6	7	6	7	39	7	6	7	6	26	35	india	2		3	15
2	1	1	1	2	1	2	1	6	5	6	6	7	5	6	41	7	6	7	6	7	6	7	46	5	6	5	16	4	5	7	16	3	5	5	5	4	5	27	5	6	5	6	22	24	US	5		4	7
2	1	1	1	2	1	2	1	7	4	7	5	2	4	5	34	7	5	4	6	5	3	5	35	2	3	5	10	5	6	5	16	5	5	6	2	6	7	31	7	5	4	5	21	23	california	5		1	2
2	1	1	1	2	3	3	1	6	6	6	6	6	6	6	42	6	5	6	5	6	5	6	39	6	5	6	17	6	5	6	17	6	6	6	6	5	6	35	6	5	6	5	22	25	USA	5		1	7
2	1	1	1	2	3	3	1	6	4	6	7	7	7	7	44	6	5	5	7	6	7	7	43	2	5	5	12	3	3	3	9	6	6	4	5	4	6	31	4	4	3	5	16	25	USA	5		1	2
2	1	1	2	1	1	2	1	4	5	3	4	6	4	3	29	4	5	3	4	5	4	3	28	4	5	3	12	4	5	3	12	4	5	5	4	3	5	26	4	3	5	4	16	31	US	5		3	3
2	1	2	1	1	1	2	1	7	6	7	6	7	6	7	46	7	6	7	6	7	6	7	46	6	7	6	19	6	7	6	19	6	6	6	6	7	6	37	6	7	6	7	26	35	india	2		1	6
2	1	1	1	2	1	2	1	7	6	4	5	6	5	6	39	7	6	5	6	4	5	6	39	4	5	4	13	5	4	5	14	5	5	5	5	4	6	30	5	4	5	6	20	25	usa	5		1	2
2	1	1	1	1	1	2	1	4	7	6	2	4	7	6	36	2	4	7	6	2	4	7	32	2	6	4	12	4	1	2	7	2	4	7	6	2	4	25	7	5	2	6	20	25	united states	5		1	6
2	1	1	1	2	1	2	1	6	5	4	5	6	5	4	35	6	4	3	5	4	6	5	33	4	3	2	9	4	3	2	9	4	5	5	5	6	4	29	4	5	6	4	19	27	USA	5		3	2
2	1	1	2	1	1	2	1	6	4	6	5	4	5	6	36	6	2	5	6	5	3	4	31	3	2	3	8	4	3	3	10	5	4	5	6	5	4	29	3	5	4	6	18	22	usa	1		3	6
2	1	2	1	2	3	3	1	6	4	6	5	6	5	6	38	6	4	5	6	7	5	6	39	3	2	4	9	3	4	2	9	5	6	5	6	5	5	32	5	6	5	5	21	27	USA	5		1	3
2	1	1	1	1	1	2	1	7	7	7	7	7	6	7	48	6	7	7	7	7	6	7	47	7	7	7	21	6	6	6	18	3	5	6	5	7	6	32	7	7	4	7	25	25	Brazil	6	Latino	3	1
2	1	2	1	1	1	2	1	6	7	6	7	6	7	6	45	6	7	6	7	6	7	6	45	7	6	7	20	7	6	7	20	5	5	6	6	7	6	35	6	7	6	7	26	35	india	2		1	4
2	1	1	1	1	1	2	1	6	5	4	3	2	4	5	29	4	3	4	5	6	5	4	31	5	4	3	12	5	4	3	12	4	4	3	4	3	4	22	4	3	2	3	12	21	usa	5		1	6
2	1	1	1	1	3	3	1	6	5	6	5	4	5	5	36	6	5	6	5	6	5	6	39	5	6	5	16	6	7	6	19	6	6	6	5	6	6	35	6	5	6	5	22	27	usa	5		1	5
2	1	1	1	1	3	3	1	5	6	5	6	5	6	5	38	5	6	5	6	5	6	5	38	5	6	5	16	6	5	6	17	6	5	5	5	6	5	32	5	6	5	6	22	31	UNITED STATES	5		3	5
2	1	1	1	2	4	1	0	3	5	6	5	3	5	5	32	3	7	5	3	5	3	3	29	4	5	6	15	5	6	5	16	3	6	5	2	3	4	23	5	5	5	7	22	23	usa	5		1	12
2	1	1	1	2	2	2	1	6	5	7	6	7	5	7	43	6	3	6	5	5	7	6	38	6	7	5	18	7	5	6	18	6	7	6	5	7	6	37	5	7	6	5	23	25	United States of America	5		3	6
2	1	1	1	2	3	3	1	6	5	4	5	4	5	6	35	6	4	3	5	5	6	4	33	2	2	2	6	2	3	4	9	6	5	6	6	5	4	32	6	5	6	7	24	27	UNITED STATES	5		1	5
2	1	1	1	2	1	2	1	5	5	6	5	6	6	7	40	6	5	5	6	6	5	4	37	5	6	7	18	6	5	5	16	4	6	5	5	4	5	29	6	5	5	6	22	25	US	5		1	6
2	1	1	1	1	1	2	1	7	6	4	5	6	5	6	39	6	5	6	5	6	5	6	39	3	4	5	12	5	6	5	16	6	5	5	4	5	7	32	4	5	4	5	18	25	usa	5		1	3
2	1	1	1	2	1	2	1	7	5	6	4	6	6	5	39	7	4	6	5	5	3	6	36	6	7	4	17	6	7	6	19	6	7	7	6	5	7	38	7	6	6	7	26	25	America	5		1	13
2	1	1	1	2	3	3	1	6	5	3	5	4	5	4	32	5	6	4	4	5	4	6	34	2	3	4	9	2	3	4	9	6	7	6	6	5	4	34	6	5	4	5	20	27	UNITED STAES	5		1	6
2	1	1	1	1	1	2	1	6	5	6	4	7	5	6	39	6	5	7	5	4	7	6	40	2	4	5	11	4	5	6	15	5	7	6	5	4	5	32	5	6	5	6	22	25	usa	5		1	3
2	1	1	1	2	3	3	1	6	6	6	6	6	4	7	41	6	6	5	6	6	5	5	39	5	5	5	15	6	6	6	18	7	6	6	7	7	7	40	6	4	4	4	18	24	United States	5		1	13
2	1	1	1	2	3	3	1	6	7	7	6	6	7	7	46	5	4	7	6	6	7	7	42	2	5	4	11	4	5	5	14	4	5	2	5	4	4	24	4	5	5	5	19	25	USA	5		4	7
2	1	1	1	1	1	2	1	7	6	7	6	7	6	7	46	6	7	6	7	6	7	6	45	6	7	6	19	6	7	6	19	6	7	6	7	6	7	39	6	7	6	7	26	19	india	2		3	3
2	1	1	1	1	1	2	1	6	7	6	7	6	7	5	44	6	7	6	7	6	7	6	45	7	6	7	20	7	6	7	20	6	6	7	7	6	7	39	6	7	6	7	26	35	india	2		3	2
2	1	1	1	1	3	3	1	6	5	4	5	5	4	5	34	5	4	5	4	5	5	4	32	6	5	4	15	6	5	5	16	6	5	7	5	6	6	35	6	5	6	5	22	27	USA	5		1	5
2	1	1	1	2	3	3	1	7	5	6	5	7	7	7	44	5	3	5	6	6	7	7	39	5	7	4	16	5	3	4	12	6	7	5	7	5	6	36	7	4	6	7	24	25	USA	5		1	3
2	1	1	1	1	3	3	1	7	7	7	7	7	7	7	49	5	5	5	5	5	5	5	35	7	7	7	21	6	6	6	18	6	5	6	6	6	6	35	6	6	6	6	24	24	USA	2		4	3
2	1	1	1	2	1	2	1	4	7	5	2	7	6	3	34	6	2	7	5	6	3	3	32	4	1	2	7	4	1	2	7	2	4	4	7	6	2	25	4	7	6	2	19	25	united states	5		1	6
2	1	1	1	1	1	2	1	6	5	7	5	7	5	6	41	7	5	6	7	7	5	6	43	5	7	6	18	6	7	5	18	6	7	6	6	5	6	36	6	5	7	6	24	25	United States of America	5		1	5
2	1	1	1	2	1	2	1	4	6	5	6	6	6	5	38	4	4	5	6	6	6	5	36	5	6	6	17	5	5	6	16	4	5	5	4	5	6	29	6	5	5	6	22	25	US	5		1	6
2	1	1	1	1	1	2	1	7	6	7	6	7	6	7	46	6	7	6	7	6	7	6	45	2	1	2	5	1	1	2	4	7	6	7	6	6	7	39	7	6	6	7	26	19	India	2		3	3
2	1	1	1	1	3	3	1	5	5	6	5	6	5	6	38	6	5	6	5	6	5	6	39	2	3	4	9	5	6	5	16	4	6	6	5	6	6	33	6	5	6	6	23	23	usa	5		1	3
2	1	1	1	1	3	3	1	6	7	5	6	5	3	7	39	7	7	6	5	4	2	6	37	6	6	6	18	5	4	4	13	6	7	4	6	7	6	36	7	7	6	5	25	23	Brazil	4		4	13
2	1	1	1	2	3	3	1	6	6	7	5	6	6	7	43	6	6	7	7	6	6	7	45	3	5	5	13	6	5	6	17	3	5	3	5	4	5	25	5	4	5	6	20	25	usa	5		1	6
2	1	1	2	1	1	2	1	7	7	7	7	7	7	7	49	7	7	7	7	7	7	7	49	7	7	7	21	7	7	7	21	7	6	6	5	7	5	36	6	7	6	7	26	27	Brazil	5		1	6
2	1	1	1	1	3	3	1	6	5	6	5	6	5	6	39	6	5	6	5	6	5	6	39	2	3	4	9	6	5	5	16	6	2	6	5	6	5	30	6	5	6	5	22	23	usa	5		3	5
2	1	1	1	2	3	3	1	7	5	6	6	6	7	4	41	7	5	7	7	6	6	7	45	2	6	4	12	3	4	2	9	5	6	5	6	5	7	34	4	4	5	5	18	25	usa	5		3	6
2	1	1	1	2	1	2	1	7	7	6	6	5	6	7	44	7	7	6	5	6	7	7	45	7	6	5	18	6	6	7	19	7	7	6	6	7	6	39	6	6	7	6	25	25	USA	5		3	4
2	1	1	1	1	1	2	1	6	5	6	7	6	5	7	42	7	5	6	5	7	5	6	41	6	7	5	18	6	7	5	18	6	7	6	7	6	7	39	6	5	7	6	24	25	United States of America	5		1	6
2	1	1	2	1	1	2	1	4	5	6	5	4	3	4	31	6	5	4	3	4	5	6	33	2	4	3	9	2	3	4	9	6	4	5	6	5	4	30	5	4	5	6	20	22	usa	4		3	6
2	1	1	1	1	2	2	1	7	7	7	7	7	6	7	48	6	7	6	7	7	6	6	45	1	1	1	3	7	6	7	20	6	7	7	5	3	7	35	5	7	4	6	22	23	United States	3		3	15
2	1	1	1	1	2	2	1	7	6	5	4	5	6	7	40	7	6	5	4	5	6	7	40	7	6	5	18	7	6	5	18	7	6	7	7	6	5	38	7	7	5	4	23	25	AMERICA	5		3	6
2	1	1	1	2	1	2	1	7	7	7	7	7	7	7	49	7	7	7	7	7	7	7	49	6	7	7	20	7	7	6	20	7	7	7	7	7	6	41	7	7	6	7	27	25	USA	3		1	1
2	1	1	1	1	2	2	1	5	6	5	6	5	6	5	38	5	6	5	6	5	6	5	38	6	5	7	18	5	6	5	16	5	6	5	5	1	3	25	5	6	5	6	22	25	USA	5		1	4
2	1	1	1	1	1	2	1	7	7	7	7	7	6	7	48	7	7	7	7	7	6	7	48	7	7	7	21	6	7	7	20	7	7	7	7	7	7	42	7	7	6	6	26	22	Brazil	5		4	13
2	1	1	1	1	1	2	1	4	4	5	4	4	4	5	30	5	5	5	5	5	5	5	35	7	7	7	21	7	7	7	21	6	5	5	5	6	6	33	6	5	5	5	21	24	india	2		4	7
2	1	1	1	1	3	3	1	4	6	5	6	5	6	5	37	5	6	5	6	5	6	5	38	5	6	5	16	5	5	5	15	3	2	5	5	6	5	26	5	6	5	6	22	22	UNITED STATES	5		3	5
2	1	1	1	2	3	3	1	6	7	5	5	6	6	6	41	7	5	6	6	4	7	7	42	6	5	5	16	5	7	5	17	5	6	6	5	7	7	36	5	4	7	7	23	25	USA	5		1	4
2	1	1	1	1	2	2	1	2	6	1	3	5	5	4	26	3	6	3	2	5	6	3	28	6	3	4	13	5	3	4	12	3	4	3	3	6	5	24	3	5	3	5	16	21	USA	5		3	6
2	1	1	2	1	3	3	1	6	6	6	6	6	7	6	43	6	5	6	5	4	7	6	39	6	6	6	18	4	4	4	12	5	4	4	4	5	5	27	4	6	5	5	20	24	United States	2		3	6
2	1	1	2	1	1	2	1	7	7	7	7	7	6	7	48	7	7	7	7	7	6	7	48	7	7	7	21	6	7	7	20	7	7	7	7	7	6	41	7	7	6	6	26	22	Brazil	5		4	13
2	1	2	1	2	3	3	1	6	6	7	7	7	7	7	47	7	7	7	7	7	6	6	47	6	7	7	20	7	7	7	21	7	6	6	6	7	6	38	7	7	7	6	27	24	America	3		1	4
2	1	1	1	1	1	2	1	5	4	6	4	6	5	5	35	5	5	4	5	4	5	4	32	5	6	6	17	4	5	5	14	4	4	5	5	4	4	26	4	4	4	5	17	22	India	1		3	6
2	1	1	2	1	2	2	1	4	5	4	5	6	5	4	33	5	#NULL!	5	4	6	5	7	#NULL!	3	4	2	9	3	1	3	7	6	6	5	4	3	5	29	5	4	6	7	22	22	usa	5		3	5
2	1	1	1	1	1	2	1	6	5	5	7	4	7	6	40	4	6	5	6	6	6	5	38	4	6	5	15	6	4	5	15	6	4	5	5	6	6	32	4	5	6	6	21	19	USA	5		3	6
2	1	1	2	1	2	2	1	6	5	6	5	4	6	7	39	6	5	4	5	4	5	7	36	4	2	3	9	4	3	3	10	6	4	5	6	5	4	30	4	3	4	5	16	22	usa	5		3	10
2	1	1	1	2	1	2	1	5	7	6	4	6	5	7	40	5	7	4	6	7	4	5	38	7	5	6	18	5	6	4	15	2	4	5	7	5	6	29	4	7	6	5	22	25	US	5		3	2
2	1	1	2	1	2	2	1	5	4	5	5	6	5	7	37	6	4	5	6	5	5	7	38	3	2	3	8	3	2	3	8	6	5	4	5	4	5	29	5	4	5	6	20	22	usa	5		3	4
2	1	1	2	1	1	2	1	6	5	7	6	6	5	6	41	5	4	6	6	5	6	5	37	5	6	6	17	6	5	6	17	5	4	6	5	4	5	29	6	5	7	6	24	19	united states	5		3	2
2	1	1	1	1	1	2	1	3	4	5	4	3	4	5	28	5	4	5	5	4	5	6	34	5	6	5	16	5	6	5	16	6	5	2	6	4	5	28	5	6	5	6	22	24	United States	1		3	1
2	1	1	2	2	1	2	1	6	6	7	6	6	4	5	40	7	6	6	5	6	4	5	39	6	7	6	19	6	5	6	17	5	5	5	5	6	5	31	6	6	7	7	26	20	USA	5		3	2
2	1	1	1	2	3	3	1	7	5	6	6	7	7	7	45	7	5	6	6	5	5	7	41	3	4	2	9	5	5	5	15	5	6	5	4	5	6	31	6	5	7	7	25	25	USA	5		4	5
2	1	1	1	1	3	3	1	5	6	5	6	5	6	5	38	5	6	5	6	5	6	5	38	5	6	5	16	6	5	6	17	6	5	5	5	6	5	32	5	6	5	6	22	22	CATHOLIC	5		3	5
2	1	1	2	1	2	2	1	6	5	6	6	4	5	5	37	4	5	5	4	6	5	6	35	3	4	2	9	4	3	4	11	5	6	6	5	6	4	32	5	4	5	6	20	21	usa	5		3	2
2	1	1	1	2	3	3	1	7	5	5	6	4	7	7	41	6	7	7	6	6	5	5	42	6	5	5	16	5	6	4	15	6	5	5	7	6	7	36	4	3	6	6	19	25	USA	5		3	6
2	1	1	1	1	2	2	1	7	6	4	6	4	6	6	39	5	6	6	5	5	6	6	39	3	1	2	6	5	6	6	17	2	6	6	5	6	5	30	5	6	7	6	24	27	USA	5		1	12
2	1	1	1	1	2	2	1	5	6	5	6	5	6	5	38	4	6	5	6	5	6	5	37	6	7	6	19	5	6	5	16	5	6	5	5	6	5	32	5	6	5	6	22	22	CATHOLIC	5		3	5
2	1	1	1	1	3	3	1	6	5	7	7	6	6	5	42	6	5	7	6	6	7	5	42	6	5	6	17	5	6	5	16	5	4	6	5	6	5	31	6	5	6	6	23	19	united states	5		3	6
2	1	1	1	2	1	2	1	5	4	4	6	5	6	5	35	7	6	4	5	6	5	6	39	3	4	5	12	4	5	6	15	6	5	6	5	4	5	31	5	4	5	6	20	25	usa	5		1	5
2	1	1	1	1	3	3	1	5	6	6	5	5	6	6	39	4	4	3	4	4	7	4	30	1	1	1	3	2	2	2	6	6	5	5	5	5	5	31	2	2	2	2	8	24	United States	5		3	13
2	1	1	2	1	3	3	1	5	6	7	6	5	6	6	41	7	6	5	5	6	7	6	42	6	2	1	9	#NULL!	#NULL!	#NULL!	#NULL!	7	6	6	6	7	6	38	6	7	6	7	26	30	india	1		3	3
2	1	1	1	2	3	3	1	5	6	5	6	5	5	6	38	4	5	5	4	5	4	6	33	5	6	6	17	7	6	6	19	6	4	6	5	6	7	34	6	6	5	7	24	25	usa	2		3	4
2	1	1	1	2	3	3	1	6	5	5	6	7	5	6	40	6	5	7	5	5	6	7	41	3	4	2	9	5	5	6	16	5	5	5	5	6	5	31	5	6	5	4	20	27	United States	5		1	4
2	1	1	2	1	3	3	1	7	7	7	7	7	7	7	49	7	7	7	7	7	7	7	49	4	4	4	12	7	7	6	20	7	7	6	6	6	6	38	7	7	7	7	28	23	Brazil	5		3	6
2	1	1	1	2	1	2	1	5	4	5	6	6	7	6	39	4	4	5	5	6	6	6	36	6	5	5	16	6	5	4	15	5	5	6	5	6	5	32	5	6	6	5	22	25	US	5		1	6
2	1	1	2	2	2	2	1	7	7	7	7	7	7	7	49	7	7	7	7	7	7	7	49	7	7	7	21	7	7	7	21	7	6	6	6	6	6	37	7	7	7	7	28	26	USA	5		1	5
2	1	1	1	1	3	3	1	6	6	6	6	6	6	6	42	6	6	6	6	6	6	6	42	5	5	5	15	6	6	6	18	7	7	7	7	7	7	42	7	7	7	7	28	19	United States	4		3	6
2	1	1	2	1	4	1	0	1	1	1	1	1	1	3	9	1	1	1	2	1	1	3	10	1	1	1	3	1	1	1	3	7	7	7	7	7	7	42	1	1	1	4	7	25	United States	5		1	15
2	1	1	1	1	1	2	1	6	4	5	4	5	4	5	33	6	5	4	5	6	5	5	36	4	5	6	15	7	6	4	17	4	5	5	6	5	5	30	4	5	6	5	20	25	India	2		1	6
2	1	1	1	2	3	3	1	7	7	1	1	1	1	1	19	7	7	7	7	7	5	7	47	7	7	7	21	7	7	7	21	7	6	6	7	7	7	40	7	7	7	7	28	24	eua	5		4	7
2	1	1	1	2	3	3	1	7	7	7	7	7	4	6	45	7	7	7	7	7	5	6	46	7	7	7	21	6	6	6	18	7	5	5	6	6	6	35	6	6	6	6	24	23	United States of America	5		3	5
2	1	1	1	2	1	2	1	7	6	5	7	5	5	7	42	7	7	6	7	5	6	7	45	5	6	7	18	7	6	7	20	6	4	6	6	7	6	35	6	5	7	6	24	25	usa	5		1	5
2	1	1	1	2	2	2	1	7	5	6	6	3	5	4	36	7	6	6	5	6	3	5	38	6	7	6	19	7	7	6	20	6	7	7	5	6	7	38	7	6	6	5	24	25	America	5		1	4
2	1	1	1	2	3	3	1	7	4	5	7	6	3	5	37	7	7	3	6	5	3	7	38	6	7	7	20	5	7	6	18	6	4	6	7	4	6	33	7	7	6	5	25	25	USA	5		1	3
2	1	2	2	1	1	2	1	7	6	6	7	6	7	6	45	7	7	6	7	6	7	6	46	1	2	2	5	1	2	1	4	7	6	7	6	7	6	39	7	6	7	6	26	25	India	2		1	2
2	1	1	1	1	1	2	1	7	7	6	7	6	7	6	46	7	7	6	7	6	7	6	46	1	2	2	5	1	2	1	4	7	6	7	6	7	6	39	7	6	7	7	27	19	India	2		3	3
2	1	1	2	1	1	2	1	7	6	7	7	6	7	7	47	5	6	7	6	7	7	7	45	2	2	1	5	2	2	1	5	7	6	7	6	6	6	38	6	5	7	6	24	25	USA	5		4	6
2	1	1	1	1	1	2	1	7	6	7	5	6	7	6	44	7	6	5	5	7	6	6	42	5	4	3	12	3	2	1	6	4	5	5	1	2	7	24	4	6	7	4	21	25	us	5		1	#NULL!
2	1	1	1	1	1	2	1	7	7	7	7	7	7	7	49	5	5	5	5	5	5	5	35	4	4	4	12	3	3	3	9	6	6	6	6	6	6	36	5	5	5	5	20	24	United States	5		3	#NULL!
2	1	1	2	1	1	2	1	6	5	7	6	6	5	6	41	6	5	7	6	6	7	5	42	5	6	5	16	6	5	6	17	5	4	6	5	6	5	31	5	4	7	6	22	19	united states of america	5		3	2
[truncated: 8 more columns]
